# Supplementary material for: Chlorido[tris­(3-fluoro­phen­yl)phosphine]gold(I)
Source: Acta Crystallogr Sect E Struct Rep Online. 2010 Sep 8;66(Pt 10):m1217–8. doi: 10.1107/S1600536810034896 (PMC2983311; doi:10.1107/S1600536810034896)
Supplement: Supplementary file 1 [file e-66-m1217-sup1.cif]

##############################################################################
###                                                                        ###
###        Electronic paper (Acta Crystallographica Section E)             ###
###                                                                        ###
##############################################################################
#                                                                            #
# This CIF contains the data in a paper accepted for publication in Acta     #
# Crystallographica Section E. It conforms to the requirements of Notes      #
# for Authors for Section E, and has been peer reviewed under the auspices   #
# of the IUCr Commission on Journals.                                        #
#                                                                            #
# Full details of the Crystallographic Information File format               #
# are given in the paper "The Crystallographic Information File (CIF):       #
# a New Standard Archive File for Crystallography" by S. R. Hall, F. H.      #
# Allen and I. D. Brown [Acta Cryst. (1991), A47, 655-685].                  #
#                                                                            #
# The current version of the core CIF dictionary is obtainable from          #
# ftp://ftp.iucr.org/pub/cif_core.dic. The current version number is 2.4.    #
#                                                                            #
# Software is freely available for graphical display of the structure(s) in  #
# this CIF.  For information consult the CIF home page http://www.iucr.org/  #
# cif/home.html                                                              #
#                                                                            #
# This file may be used for bona fide research purposes within the           #
# scientific community so long as proper attribution is given to the journal # 
# article from which it was obtained.                                        #
#                                                                            #
##############################################################################
                                             
data_global
_audit_creation_method     'form.cif (version 2.0)'
_journal_data_validation_number     ?
_journal_date_recd_electronic     2010-08-18
_journal_date_accepted     2010-08-30
_journal_name_full     'Acta Crystallographica, Section E'
_journal_year     2010
_journal_volume     66
_journal_issue     10
_journal_page_first     m1217
_journal_page_last     m1218
_journal_paper_category     QM
_journal_coeditor_code     FJ2329
_publ_contact_author_name     'Omar bin Shawkataly'
_publ_contact_author_address
;
      Chemical Sciences Programme
      School of Distance Education
      Universiti Sains Malaysia
      11800 USM, Penang
      Malaysia
;
_publ_contact_author_email     'omarsa@usm.my'
_publ_contact_author_fax     '+60-4-657-6000'
_publ_contact_author_phone     '+60-4-653-3936'
_publ_section_title
;
Chlorido[tris(3-fluorophenyl)phosphine]gold(I)
;
loop_
    _publ_author_name
    _publ_author_footnote
    _publ_author_address
    'Omar bin Shawkataly'
;
      Thomson Reuters ResearcherID: B-6034-2009.
      On secondment to: Multimedia University, Melaka Campus,
      Jalan Ayer Keroh Lama, 74750 Melaka, Malaysia.
;
;
      Chemical Sciences Programme
      School of Distance Education
      Universiti Sains Malaysia
      11800 USM, Penang
      Malaysia
;
    'Abu Tariq' ?
;
      Chemical Sciences Programme
      School of Distance Education
      Universiti Sains Malaysia
      11800 USM, Penang
      Malaysia
;
    'Syed Sauban Ghani' ?
;
      Chemical Sciences Programme
      School of Distance Education
      Universiti Sains Malaysia
      11800 USM, Penang
      Malaysia
;
    'Chin Sing Yeap'
;
      Thomson Reuters ResearcherID: A-5523-2009.
;
;
      X-ray Crystallography Unit
      School of Physics
      Universiti Sains Malaysia
      11800 USM, Penang
      Malaysia
;
    'Hoong-Kun Fun'
;
      Thomson Reuters ResearcherID: A-3561-2009.
      Additional correspondence author, e-mail: hkfun@usm.my.
;
;     X-ray Crystallography Unit
      School of Physics
      Universiti Sains Malaysia
      11800 USM, Penang
      Malaysia
;
data_I
_audit_creation_method     SHELXL-97
_chemical_name_systematic
;
Chlorido[tris(3-fluorophenyl)phosphine]gold(I)
;
_chemical_name_common     ?
_chemical_formula_moiety     'C18 H12 Au Cl F3 P'
_chemical_formula_sum     'C18 H12 Au Cl F3 P'
_chemical_formula_iupac     '[Au Cl (C18 H12 F3 P)]'
_chemical_formula_weight     548.66
_chemical_melting_point     ?
_symmetry_cell_setting     orthorhombic
_symmetry_space_group_name_H-M     'P 21 21 21'
_symmetry_space_group_name_Hall     'P 2ac 2ab'
loop_
    _symmetry_equiv_pos_as_xyz
    'x, y, z'
    '-x+1/2, -y, z+1/2'
    '-x, y+1/2, -z+1/2'
    'x+1/2, -y+1/2, -z'
_cell_length_a     10.4028(8)
_cell_length_b     12.3281(11)
_cell_length_c     13.2214(10)
_cell_angle_alpha     90.00
_cell_angle_beta     90.00
_cell_angle_gamma     90.00
_cell_volume     1695.6(2)
_cell_formula_units_Z     4
_cell_measurement_reflns_used     7065
_cell_measurement_theta_min     2.99
_cell_measurement_theta_max     34.81
_cell_measurement_temperature     100.00(10)
_exptl_crystal_description     'block'
_exptl_crystal_colour     'colourless'
_exptl_crystal_size_max     0.50
_exptl_crystal_size_mid     0.13
_exptl_crystal_size_min     0.08
_exptl_crystal_density_diffrn     2.149
_exptl_crystal_density_meas     ?
_exptl_crystal_density_method     'not measured'
_exptl_crystal_F_000     1032
_exptl_absorpt_coefficient_mu     8.954
_exptl_absorpt_correction_type     multi-scan
_exptl_absorpt_process_details     '(<i>SADABS</i>; Bruker, 2009)'
_exptl_absorpt_correction_T_min     0.0935
_exptl_absorpt_correction_T_max     0.5201
_exptl_special_details
;
The crystal was placed in the cold stream of an Oxford Cryosystems Cobra
open-flow nitrogen cryostat (Cosier & Glazer, 1986) operating at 100.0 (1) K.
;
_diffrn_ambient_temperature     100
_diffrn_radiation_type     MoK\a
_diffrn_radiation_wavelength     0.71073
_diffrn_radiation_source     'fine-focus sealed tube'
_diffrn_radiation_monochromator     graphite
_diffrn_measurement_device_type     'Bruker APEXII DUO CCD area-detector'
_diffrn_measurement_method     '\f and \w scans'
_diffrn_detector_area_resol_mean     ?
_diffrn_reflns_number     14491
_diffrn_reflns_av_R_equivalents     0.0314
_diffrn_reflns_av_sigmaI/netI     0.0539
_diffrn_reflns_theta_min     2.26
_diffrn_reflns_theta_max     32.50
_diffrn_reflns_theta_full     32.50
_diffrn_measured_fraction_theta_max     0.982
_diffrn_measured_fraction_theta_full     0.982
_diffrn_reflns_limit_h_min     -15
_diffrn_reflns_limit_h_max     15
_diffrn_reflns_limit_k_min     -18
_diffrn_reflns_limit_k_max     18
_diffrn_reflns_limit_l_min     -19
_diffrn_reflns_limit_l_max     19
_diffrn_standards_number     0
_diffrn_standards_interval_count     .
_diffrn_standards_interval_time     .
_diffrn_standards_decay_%     ?
_refine_special_details
;
Refinement of <i>F</i>^2^ against ALL reflections. The weighted <i>R</i>-factor
<i>wR</i> and goodness of fit <i>S</i> are based on <i>F</i>^2^, conventional
<i>R</i>-factors <i>R</i> are based on <i>F</i>, with <i>F</i> set to zero for
negative <i>F</i>^2^. The threshold expression of <i>F</i>^2^ >
\s(<i>F</i>^2^) is used only for calculating <i>R</i>-factors(gt) <i>etc</i>.
and is not relevant to the choice of reflections for refinement.
<i>R</i>-factors based on <i>F</i>^2^ are statistically about twice as large
as those based on <i>F</i>, and <i>R</i>- factors based on ALL data will be
even larger.
;
_reflns_number_total     5912
_reflns_number_gt     5263
_reflns_threshold_expression     I>2\s(I)
_refine_ls_structure_factor_coef     Fsqd
_refine_ls_matrix_type     full
_refine_ls_R_factor_all     0.0310
_refine_ls_R_factor_gt     0.0253
_refine_ls_wR_factor_gt     0.0679
_refine_ls_wR_factor_ref     0.0839
_refine_ls_goodness_of_fit_ref     1.057
_refine_ls_restrained_S_all     1.057
_refine_ls_number_reflns     5912
_refine_ls_number_parameters     237
_refine_ls_number_restraints     0
_refine_ls_hydrogen_treatment     constr
_refine_ls_weighting_scheme     calc
_refine_ls_weighting_details
         'calc w=1/[\s^2^(Fo^2^)+(0.0362P)^2^+0.0000P] where P=(Fo^2^+2Fc^2^)/3'
_atom_sites_solution_hydrogens     geom
_atom_sites_solution_primary     direct
_atom_sites_solution_secondary     difmap
_refine_ls_shift/su_max     0.000
_refine_ls_shift/su_mean     <0.001
_refine_diff_density_max     1.254
_refine_diff_density_min     -0.871
_refine_ls_extinction_method     none
_refine_ls_extinction_coef     ?
_refine_ls_abs_structure_details     'Flack (1983), 2522 Friedel pairs'
_refine_ls_abs_structure_Flack     0.010(8)
loop_
    _atom_type_symbol
    _atom_type_description
    _atom_type_scat_dispersion_real
    _atom_type_scat_dispersion_imag
    _atom_type_scat_source
    'C' 'C' 0.0033 0.0016
                         'International Tables Vol C Tables 4.2.6.8 and 6.1.1.4'
    'H' 'H' 0.0000 0.0000
                         'International Tables Vol C Tables 4.2.6.8 and 6.1.1.4'
    'F' 'F' 0.0171 0.0103
                         'International Tables Vol C Tables 4.2.6.8 and 6.1.1.4'
    'P' 'P' 0.1023 0.0942
                         'International Tables Vol C Tables 4.2.6.8 and 6.1.1.4'
    'Cl' 'Cl' 0.1484 0.1585
                         'International Tables Vol C Tables 4.2.6.8 and 6.1.1.4'
    'Au' 'Au' -2.0133 8.8022
                         'International Tables Vol C Tables 4.2.6.8 and 6.1.1.4'
_computing_data_collection     'APEX2 (Bruker, 2009)'
_computing_cell_refinement     'SAINT (Bruker, 2009)'
_computing_data_reduction     'SAINT (Bruker, 2009)'
_computing_structure_solution     'SHELXTL (Sheldrick, 2008)'
_computing_structure_refinement     'SHELXTL (Sheldrick, 2008)'
_computing_molecular_graphics     'SHELXTL (Sheldrick, 2008)'
_computing_publication_material
                             'SHELXTL (Sheldrick, 2008) and PLATON (Spek, 2009)'
loop_
    _atom_site_type_symbol
    _atom_site_label
    _atom_site_fract_x
    _atom_site_fract_y
    _atom_site_fract_z
    _atom_site_U_iso_or_equiv
    _atom_site_adp_type
    _atom_site_calc_flag
    _atom_site_refinement_flags
    _atom_site_occupancy
    _atom_site_disorder_assembly
    _atom_site_disorder_group
    Au Au1 -0.172736(12) 0.064703(12) 0.248330(12) 0.02814(5) Uani d . 1 . .
    Cl Cl1 -0.37503(10) 0.00469(13) 0.21314(9) 0.0430(3) Uani d . 1 . .
    P P1 0.02323(11) 0.12844(9) 0.28033(8) 0.02683(19) Uani d . 1 . .
    F F1 0.1479(5) 0.4535(3) 0.5012(3) 0.0647(11) Uani d . 1 . .
    F F2A 0.3891(5) 0.3156(6) 0.0912(4) 0.0506(19) Uani d P 0.591(11) A 1
    F F3A 0.3834(5) -0.0758(4) 0.4689(4) 0.0577(17) Uani d P 0.730(12) B 1
    F F2B -0.0532(9) 0.3838(8) -0.0232(7) 0.057(3) Uani d P 0.409(11) A 2
    F F3B 0.2739(12) -0.1835(13) 0.1292(11) 0.058(5) Uani d P 0.270(12) B 2
    C C1 0.0268(5) 0.2072(4) 0.3955(3) 0.0314(8) Uani d . 1 . .
    C C2 0.0940(5) 0.3051(4) 0.4037(4) 0.0339(9) Uani d . 1 . .
    H H2A 0.1430 0.3313 0.3502 0.041 Uiso calc R 1 . .
    C C3 0.0859(6) 0.3613(5) 0.4928(4) 0.0415(11) Uani d . 1 . .
    C C4 0.0171(5) 0.3264(5) 0.5753(4) 0.0403(11) Uani d . 1 . .
    H H4A 0.0139 0.3670 0.6345 0.048 Uiso calc R 1 . .
    C C5 -0.0473(7) 0.2285(6) 0.5669(4) 0.0503(14) Uani d . 1 . .
    H H5A -0.0916 0.2009 0.6222 0.060 Uiso calc R 1 . .
    C C6 -0.0460(5) 0.1720(6) 0.4773(4) 0.0423(12) Uani d . 1 . .
    H H6A -0.0948 0.1091 0.4713 0.051 Uiso calc R 1 . .
    C C7 0.0838(4) 0.2165(4) 0.1821(3) 0.0292(8) Uani d . 1 . .
    C C8 0.2166(5) 0.2331(4) 0.1705(4) 0.0369(10) Uani d . 1 A .
    H H8A 0.2759 0.1980 0.2118 0.044 Uiso calc R 1 . .
    C C9 0.2563(5) 0.3051(5) 0.0936(4) 0.0412(11) Uani d . 1 . .
    H H9A 0.3436 0.3195 0.0863 0.049 Uiso calc PR 0.409(11) A 2
    C C10 0.1742(7) 0.3530(5) 0.0314(4) 0.0493(15) Uani d . 1 A .
    H H10A 0.2039 0.3980 -0.0199 0.059 Uiso calc R 1 . .
    C C11 0.0419(6) 0.3350(4) 0.0439(4) 0.0398(11) Uani d . 1 . .
    H H11A -0.0164 0.3693 0.0012 0.048 Uiso calc PR 0.591(11) A 1
    C C12 -0.0014(4) 0.2683(4) 0.1172(4) 0.0362(10) Uani d . 1 A .
    H H12A -0.0893 0.2569 0.1244 0.043 Uiso calc R 1 . .
    C C13 0.1464(4) 0.0259(4) 0.2926(3) 0.0308(8) Uani d . 1 . .
    C C14 0.2201(5) 0.0134(4) 0.3816(4) 0.0360(10) Uani d . 1 B .
    H H14A 0.2075 0.0577 0.4377 0.043 Uiso calc R 1 . .
    C C15 0.3122(5) -0.0682(5) 0.3812(4) 0.0434(12) Uani d . 1 . .
    H H15A 0.3621 -0.0769 0.4390 0.052 Uiso calc PR 0.270(12) B 2
    C C16 0.3342(5) -0.1358(5) 0.3023(5) 0.0448(12) Uani d . 1 B .
    H H16A 0.3983 -0.1883 0.3057 0.054 Uiso calc R 1 . .
    C C17 0.2581(5) -0.1250(5) 0.2156(5) 0.0428(11) Uani d . 1 . .
    H H17A 0.2706 -0.1714 0.1610 0.051 Uiso calc PR 0.730(12) B 1
    C C18 0.1647(5) -0.0455(5) 0.2107(4) 0.0377(10) Uani d . 1 B .
    H H18A 0.1138 -0.0392 0.1532 0.045 Uiso calc R 1 . .
loop_
    _atom_site_aniso_label
    _atom_site_aniso_U_11
    _atom_site_aniso_U_22
    _atom_site_aniso_U_33
    _atom_site_aniso_U_12
    _atom_site_aniso_U_13
    _atom_site_aniso_U_23
    Au1 0.02793(7) 0.02848(8) 0.02799(7) -0.00558(5) 0.00235(8) -0.00385(9)
    Cl1 0.0336(5) 0.0533(7) 0.0421(5) -0.0160(5) 0.0050(4) -0.0161(6)
    P1 0.0275(4) 0.0269(5) 0.0262(4) -0.0036(4) 0.0003(4) -0.0018(4)
    F1 0.091(3) 0.047(2) 0.0557(19) -0.034(2) 0.014(2) -0.0163(18)
    F2A 0.048(3) 0.053(4) 0.051(3) -0.020(3) 0.014(2) -0.004(3)
    F3A 0.067(4) 0.045(3) 0.061(3) 0.003(2) -0.026(3) 0.004(2)
    F2B 0.062(6) 0.058(6) 0.050(5) 0.017(5) 0.006(4) 0.036(4)
    F3B 0.050(7) 0.061(9) 0.064(8) 0.020(6) -0.001(6) -0.043(8)
    C1 0.0306(17) 0.034(2) 0.0297(18) 0.0007(19) -0.0011(16) -0.0077(17)
    C2 0.044(2) 0.027(2) 0.0308(19) -0.004(2) 0.0000(17) 0.0008(19)
    C3 0.049(3) 0.035(3) 0.040(2) -0.006(2) -0.006(2) -0.005(2)
    C4 0.045(2) 0.042(3) 0.034(2) 0.006(2) -0.0003(19) -0.010(2)
    C5 0.055(3) 0.062(4) 0.034(2) -0.005(3) 0.006(2) -0.010(3)
    C6 0.042(3) 0.052(3) 0.032(2) -0.011(2) 0.0030(19) -0.002(2)
    C7 0.0319(18) 0.030(2) 0.0260(17) -0.0060(16) 0.0048(14) -0.0041(16)
    C8 0.034(2) 0.038(2) 0.039(2) -0.009(2) 0.0085(18) -0.002(2)
    C9 0.046(3) 0.042(3) 0.036(2) -0.014(2) 0.0097(19) -0.005(2)
    C10 0.067(4) 0.044(3) 0.036(2) -0.025(3) 0.020(2) -0.012(2)
    C11 0.057(3) 0.030(2) 0.033(2) -0.001(2) 0.003(2) 0.0019(19)
    C12 0.039(3) 0.033(2) 0.037(2) -0.0033(19) 0.0061(17) -0.002(2)
    C13 0.0290(17) 0.030(2) 0.0330(19) -0.0024(16) 0.0018(15) 0.0014(17)
    C14 0.037(2) 0.032(2) 0.039(2) -0.0041(19) -0.0041(18) -0.003(2)
    C15 0.037(2) 0.045(3) 0.048(3) -0.005(2) -0.011(2) 0.011(2)
    C16 0.034(2) 0.036(3) 0.065(3) 0.005(2) 0.001(2) 0.009(3)
    C17 0.040(2) 0.039(3) 0.050(3) -0.002(2) 0.005(2) -0.013(2)
    C18 0.036(2) 0.043(3) 0.035(2) 0.001(2) 0.0001(17) 0.001(2)
_geom_special_details
;
All e.s.d.'s (except the e.s.d. in the dihedral angle between two l.s. planes)
are estimated using the full covariance matrix. The cell e.s.d.'s are taken
into account individually in the estimation of e.s.d.'s in distances, angles
and torsion angles; correlations between e.s.d.'s in cell parameters are only
used when they are defined by crystal symmetry. An approximate (isotropic)
treatment of cell e.s.d.'s is used for estimating e.s.d.'s involving l.s.
planes.
;
loop_
    _geom_bond_atom_site_label_1
    _geom_bond_atom_site_label_2
    _geom_bond_site_symmetry_2
    _geom_bond_distance
    _geom_bond_publ_flag
    Au1 P1 . 2.2254(11) ?
    Au1 Cl1 . 2.2787(11) ?
    P1 C1 . 1.806(4) ?
    P1 C7 . 1.807(5) ?
    P1 C13 . 1.807(5) ?
    F1 C3 . 1.312(7) ?
    F2A C9 . 1.387(8) ?
    F3A C15 . 1.379(7) ?
    F2B C11 . 1.458(10) ?
    F3B C17 . 1.360(12) ?
    C1 C6 . 1.390(7) ?
    C1 C2 . 1.399(7) ?
    C2 C3 . 1.369(7) ?
    C2 H2A . 0.9300 ?
    C3 C4 . 1.373(8) ?
    C4 C5 . 1.385(9) ?
    C4 H4A . 0.9300 ?
    C5 C6 . 1.375(8) ?
    C5 H5A . 0.9300 ?
    C6 H6A . 0.9300 ?
    C7 C12 . 1.390(7) ?
    C7 C8 . 1.405(6) ?
    C8 C9 . 1.412(7) ?
    C8 H8A . 0.9300 ?
    C9 C10 . 1.324(9) ?
    C9 H9A . 0.9300 ?
    C10 C11 . 1.404(9) ?
    C10 H10A . 0.9300 ?
    C11 C12 . 1.348(7) ?
    C11 H11A . 0.9300 ?
    C12 H12A . 0.9300 ?
    C13 C18 . 1.409(7) ?
    C13 C14 . 1.413(7) ?
    C14 C15 . 1.389(8) ?
    C14 H14A . 0.9300 ?
    C15 C16 . 1.355(9) ?
    C15 H15A . 0.9300 ?
    C16 C17 . 1.399(9) ?
    C16 H16A . 0.9300 ?
    C17 C18 . 1.381(8) ?
    C17 H17A . 0.9300 ?
    C18 H18A . 0.9300 ?
loop_
    _geom_angle_atom_site_label_1
    _geom_angle_atom_site_label_2
    _geom_angle_atom_site_label_3
    _geom_angle_site_symmetry_1
    _geom_angle_site_symmetry_3
    _geom_angle
    _geom_angle_publ_flag
    P1 Au1 Cl1 . . 178.13(5) ?
    C1 P1 C7 . . 106.0(2) ?
    C1 P1 C13 . . 106.6(2) ?
    C7 P1 C13 . . 103.7(2) ?
    C1 P1 Au1 . . 111.66(16) ?
    C7 P1 Au1 . . 113.28(15) ?
    C13 P1 Au1 . . 114.81(15) ?
    C6 C1 C2 . . 118.8(5) ?
    C6 C1 P1 . . 118.4(4) ?
    C2 C1 P1 . . 122.7(4) ?
    C3 C2 C1 . . 118.2(5) ?
    C3 C2 H2A . . 120.9 ?
    C1 C2 H2A . . 120.9 ?
    F1 C3 C2 . . 118.7(5) ?
    F1 C3 C4 . . 117.4(5) ?
    C2 C3 C4 . . 123.9(5) ?
    C3 C4 C5 . . 117.4(5) ?
    C3 C4 H4A . . 121.3 ?
    C5 C4 H4A . . 121.3 ?
    C6 C5 C4 . . 120.5(6) ?
    C6 C5 H5A . . 119.8 ?
    C4 C5 H5A . . 119.8 ?
    C5 C6 C1 . . 121.1(6) ?
    C5 C6 H6A . . 119.4 ?
    C1 C6 H6A . . 119.4 ?
    C12 C7 C8 . . 119.6(4) ?
    C12 C7 P1 . . 119.8(3) ?
    C8 C7 P1 . . 120.6(4) ?
    C7 C8 C9 . . 117.2(5) ?
    C7 C8 H8A . . 121.4 ?
    C9 C8 H8A . . 121.4 ?
    C10 C9 F2A . . 125.9(6) ?
    C10 C9 C8 . . 122.6(5) ?
    F2A C9 C8 . . 111.5(6) ?
    C10 C9 H9A . . 118.7 ?
    C8 C9 H9A . . 118.7 ?
    C9 C10 C11 . . 119.3(5) ?
    C9 C10 H10A . . 120.3 ?
    C11 C10 H10A . . 120.3 ?
    C12 C11 C10 . . 120.5(6) ?
    C12 C11 F2B . . 117.5(6) ?
    C10 C11 F2B . . 121.9(6) ?
    C12 C11 H11A . . 119.7 ?
    C10 C11 H11A . . 119.7 ?
    C11 C12 C7 . . 120.7(5) ?
    C11 C12 H12A . . 119.6 ?
    C7 C12 H12A . . 119.6 ?
    C18 C13 C14 . . 119.9(4) ?
    C18 C13 P1 . . 117.7(3) ?
    C14 C13 P1 . . 122.4(4) ?
    C15 C14 C13 . . 116.8(5) ?
    C15 C14 H14A . . 121.6 ?
    C13 C14 H14A . . 121.6 ?
    C16 C15 F3A . . 121.0(5) ?
    C16 C15 C14 . . 124.4(5) ?
    F3A C15 C14 . . 114.7(6) ?
    C16 C15 H15A . . 117.8 ?
    C14 C15 H15A . . 117.8 ?
    C15 C16 C17 . . 118.5(5) ?
    C15 C16 H16A . . 120.8 ?
    C17 C16 H16A . . 120.8 ?
    F3B C17 C18 . . 114.9(8) ?
    F3B C17 C16 . . 124.7(8) ?
    C18 C17 C16 . . 120.3(5) ?
    C18 C17 H17A . . 119.9 ?
    C16 C17 H17A . . 119.9 ?
    C17 C18 C13 . . 120.1(5) ?
    C17 C18 H18A . . 119.9 ?
    C13 C18 H18A . . 119.9 ?
loop_
    _geom_torsion_atom_site_label_1
    _geom_torsion_atom_site_label_2
    _geom_torsion_atom_site_label_3
    _geom_torsion_atom_site_label_4
    _geom_torsion_site_symmetry_1
    _geom_torsion_site_symmetry_2
    _geom_torsion_site_symmetry_3
    _geom_torsion_site_symmetry_4
    _geom_torsion
    _geom_torsion_publ_flag
    C7 P1 C1 C6 . . . . 162.5(4) ?
    C13 P1 C1 C6 . . . . -87.4(5) ?
    Au1 P1 C1 C6 . . . . 38.7(5) ?
    C7 P1 C1 C2 . . . . -13.8(5) ?
    C13 P1 C1 C2 . . . . 96.2(4) ?
    Au1 P1 C1 C2 . . . . -137.6(4) ?
    C6 C1 C2 C3 . . . . 0.7(8) ?
    P1 C1 C2 C3 . . . . 177.0(4) ?
    C1 C2 C3 F1 . . . . -179.6(5) ?
    C1 C2 C3 C4 . . . . 1.0(9) ?
    F1 C3 C4 C5 . . . . -179.3(6) ?
    C2 C3 C4 C5 . . . . 0.0(9) ?
    C3 C4 C5 C6 . . . . -2.9(10) ?
    C4 C5 C6 C1 . . . . 4.6(10) ?
    C2 C1 C6 C5 . . . . -3.5(9) ?
    P1 C1 C6 C5 . . . . -180.0(5) ?
    C1 P1 C7 C12 . . . . -100.3(4) ?
    C13 P1 C7 C12 . . . . 147.6(4) ?
    Au1 P1 C7 C12 . . . . 22.4(4) ?
    C1 P1 C7 C8 . . . . 79.8(4) ?
    C13 P1 C7 C8 . . . . -32.3(5) ?
    Au1 P1 C7 C8 . . . . -157.4(4) ?
    C12 C7 C8 C9 . . . . 1.6(7) ?
    P1 C7 C8 C9 . . . . -178.5(4) ?
    C7 C8 C9 C10 . . . . -2.5(8) ?
    C7 C8 C9 F2A . . . . 179.0(5) ?
    F2A C9 C10 C11 . . . . -179.5(6) ?
    C8 C9 C10 C11 . . . . 2.2(9) ?
    C9 C10 C11 C12 . . . . -1.1(9) ?
    C9 C10 C11 F2B . . . . -178.9(7) ?
    C10 C11 C12 C7 . . . . 0.3(8) ?
    F2B C11 C12 C7 . . . . 178.2(6) ?
    C8 C7 C12 C11 . . . . -0.6(8) ?
    P1 C7 C12 C11 . . . . 179.5(4) ?
    C1 P1 C13 C18 . . . . -178.8(4) ?
    C7 P1 C13 C18 . . . . -67.1(4) ?
    Au1 P1 C13 C18 . . . . 57.0(4) ?
    C1 P1 C13 C14 . . . . 3.4(5) ?
    C7 P1 C13 C14 . . . . 115.1(4) ?
    Au1 P1 C13 C14 . . . . -120.8(4) ?
    C18 C13 C14 C15 . . . . 2.6(7) ?
    P1 C13 C14 C15 . . . . -179.7(4) ?
    C13 C14 C15 C16 . . . . -0.6(8) ?
    C13 C14 C15 F3A . . . . 178.7(5) ?
    F3A C15 C16 C17 . . . . 179.5(5) ?
    C14 C15 C16 C17 . . . . -1.2(8) ?
    C15 C16 C17 F3B . . . . 176.5(10) ?
    C15 C16 C17 C18 . . . . 1.2(8) ?
    F3B C17 C18 C13 . . . . -175.0(9) ?
    C16 C17 C18 C13 . . . . 0.8(8) ?
    C14 C13 C18 C17 . . . . -2.7(7) ?
    P1 C13 C18 C17 . . . . 179.5(4) ?
loop_
    _geom_hbond_atom_site_label_D
    _geom_hbond_atom_site_label_H
    _geom_hbond_atom_site_label_A
    _geom_hbond_site_symmetry_A
    _geom_hbond_distance_DH
    _geom_hbond_distance_HA
    _geom_hbond_distance_DA
    _geom_hbond_angle_DHA
    _geom_hbond_publ_flag
    C4 H4A Cl1 4_556 0.93 2.81 3.663(6) 153 yes
    C5 H5A Cl1 2_455 0.93 2.83 3.558(7) 136 yes
    C10 H10A F1 2_564 0.93 2.41 3.046(8) 126 yes
