# Supplementary material for: Chlorido[tris­(3-fluoro­phen­yl)phosphine]gold(I)
Source: Acta Crystallogr Sect E Struct Rep Online. 2010 Sep 8;66(Pt 10):m1217–8. doi: 10.1107/S1600536810034896 (PMC2983311; doi:10.1107/S1600536810034896)
Supplement: Supplementary file 2 [file e-66-m1217-Isup2.hkl]

# 
# h,k,l, Fc-squared, Fo-squared, sigma(Fo-squared) and status flag 
# 
data_I
_shelx_title ' mo_at01_0m in P2(1)2(1)2(1)  (100K)' 
_shelx_refln_list_code          4 
_shelx_F_calc_maximum      236.86 
_exptl_crystal_F_000      1032.00 
_reflns_d_resolution_high  0.6614 
 
loop_ 
 _symmetry_equiv_pos_as_xyz 
 'x, y, z' 
 '-x+1/2, -y, z+1/2' 
 '-x, y+1/2, -z+1/2' 
 'x+1/2, -y+1/2, -z' 
 
_cell_length_a    10.4028 
_cell_length_b    12.3281 
_cell_length_c    13.2214 
_cell_angle_alpha  90.000 
_cell_angle_beta   90.000 
_cell_angle_gamma  90.000 
 
_shelx_F_squared_multiplier     1.000 
 
loop_ 
 _refln_index_h 
 _refln_index_k 
 _refln_index_l 
 _refln_F_squared_calc 
 _refln_F_squared_meas 
 _refln_F_squared_sigma 
 _refln_observed_status 
   4   0   0    10146.91    10709.09    490.65 o 
   6   0   0    44061.03    43609.48   2013.26 o 
   8   0   0     5534.00     5414.35    265.19 o 
  10   0   0      340.76      416.35     85.36 o 
  12   0   0     4262.65     4355.21    215.61 o 
  14   0   0     2940.91     3013.53    156.26 o 
   5   1   0    34314.62    34514.38   1116.41 o 
   6   1   0       71.78      111.60     12.88 o 
   7   1   0    13733.55    13897.87    455.95 o 
   8   1   0      969.72      927.49     42.21 o 
   9   1   0     1568.81     1718.14     60.80 o 
  10   1   0     3210.02     2955.50    107.30 o 
  11   1   0     2394.57     2409.40     90.70 o 
  12   1   0       11.69      -10.50     19.02 o 
  13   1   0     2477.19     2430.17     92.32 o 
  14   1   0       18.31       15.25     26.93 o 
  15   1   0     1027.14      955.43     57.65 o 
   0   2   0    30011.80    28733.97   1937.92 o 
   1   2   0    16737.18    17725.67   1196.10 o 
   3   2   0    31770.07    32073.30   2136.67 o 
   4   2   0    27266.36    26171.74   1747.60 o 
   5   2   0    16083.88    17062.09    495.49 o 
   6   2   0    24804.11    25441.14    737.93 o 
   7   2   0     1254.93     1135.02     43.40 o 
   8   2   0     2812.51     3030.19     96.03 o 
   9   2   0     5824.86     5760.61    174.93 o 
  10   2   0      493.02      537.48     32.05 o 
  11   2   0     2401.06     2355.80     88.49 o 
  12   2   0     1378.60     1411.63     79.11 o 
  13   2   0       19.23       13.91     24.55 o 
  14   2   0      901.15      868.05     77.98 o 
  15   2   0     1014.84      906.30     70.14 o 
   1   3   0     4979.81     5087.51    247.91 o 
   3   3   0       11.79       -6.83      3.41 o 
   4   3   0    35707.24    36418.41   2428.69 o 
   5   3   0     5326.19     4971.08    191.50 o 
   6   3   0     1786.16     1910.76     69.08 o 
   7   3   0     2270.75     2214.31     80.90 o 
   8   3   0     5326.48     5658.87    191.89 o 
   9   3   0      270.40      268.65     23.19 o 
  10   3   0    12250.59    12380.09    410.39 o 
  11   3   0       44.51       23.64     20.35 o 
  12   3   0      683.98      627.96     44.02 o 
  13   3   0      541.34      428.31     50.36 o 
  14   3   0      523.26      490.12     52.72 o 
  15   3   0       27.52        6.01     40.85 o 
   0   4   0       24.47       10.52     13.59 o 
   1   4   0    11228.02    11527.11    556.29 o 
   2   4   0      829.61      862.07     44.62 o 
   3   4   0    49442.59    47442.05   3157.14 o 
   4   4   0     3213.20     3460.40    241.14 o 
   5   4   0    17758.06    17536.22   1177.38 o 
   6   4   0      489.99      558.64     33.32 o 
   7   4   0     1718.95     1514.53     56.83 o 
   8   4   0      877.09      977.62     63.20 o 
   9   4   0    12052.73    11971.66    394.28 o 
  10   4   0        5.74        7.38     17.37 o 
  11   4   0     5926.44     6143.25    214.66 o 
  12   4   0      166.01      114.64     49.52 o 
  13   4   0        7.36       12.11     33.15 o 
  14   4   0      251.78      222.23     44.09 o 
  15   4   0      999.00     1067.13     78.77 o 
   1   5   0     2042.83     2196.92    174.16 o 
   2   5   0    25137.06    28121.43   1345.86 o 
   3   5   0     5749.48     5501.77    372.50 o 
   4   5   0    21434.21    20899.21    998.23 o 
   5   5   0     3120.26     3271.54    167.52 o 
   6   5   0     3509.83     3622.23    148.51 o 
   7   5   0     5470.01     5966.74    204.22 o 
   8   5   0    11359.65    11475.33    385.45 o 
   9   5   0     2553.93     2463.31     94.03 o 
  10   5   0     7300.20     7413.79    255.47 o 
  11   5   0      946.80      912.17     50.05 o 
  12   5   0     1079.49      968.20     60.40 o 
  13   5   0      612.90      576.10     58.52 o 
  14   5   0     1240.90     1227.12     86.03 o 
  15   5   0       39.65       43.30     37.52 o 
   0   6   0     9896.82    10085.63    692.72 o 
   1   6   0     3121.45     3658.83    263.70 o 
   2   6   0    10097.22     6936.86    477.40 o 
   3   6   0    19382.56    18772.21    895.97 o 
   4   6   0      846.14      849.91     52.89 o 
   6   6   0    13512.75    12397.52    600.86 o 
   7   6   0       36.79       54.65     17.45 o 
   8   6   0     8971.67     9189.79    362.02 o 
   9   6   0     5245.58     5338.87    218.67 o 
  10   6   0        4.38       -0.44     18.34 o 
  11   6   0     1008.16     1025.36     65.69 o 
  12   6   0     2807.77     2747.29    107.91 o 
  13   6   0      108.98      107.93     38.69 o 
  14   6   0     1046.86     1016.00     78.32 o 
   1   7   0    21387.95    20974.34   1008.82 o 
   2   7   0     1105.43      882.73     56.14 o 
   3   7   0     2776.54     2988.26    151.37 o 
   5   7   0     7421.08     6183.07    423.30 o 
   6   7   0       85.82      101.13     23.64 o 
   7   7   0    18523.07    18104.37    872.75 o 
   8   7   0     1386.52     1275.78     82.62 o 
   9   7   0      802.83      853.74     53.17 o 
  10   7   0      518.92      514.33     42.56 o 
  11   7   0     1995.37     1972.86     96.06 o 
  12   7   0        2.73       -8.10     23.02 o 
  13   7   0     3646.69     4089.59    175.70 o 
  14   7   0      266.06      323.03     50.17 o 
   0   8   0    23030.54    20475.20   1396.36 o 
   1   8   0     1204.65     1375.95     80.25 o 
   2   8   0    12981.83    12618.23    613.53 o 
   3   8   0      735.55      821.34     51.48 o 
   4   8   0     4767.33     4252.90    291.96 o 
   5   8   0       21.76       12.09     17.42 o 
   6   8   0    13112.22    12142.45    590.33 o 
   7   8   0      272.95      237.85     34.10 o 
   8   8   0     8443.31     8332.61    436.46 o 
   9   8   0       22.10      -17.53     25.42 o 
  10   8   0      102.04       99.71     26.42 o 
  11   8   0      199.91      167.69     32.13 o 
  12   8   0     3693.23     3978.95    173.24 o 
  13   8   0      165.91      128.25     34.32 o 
  14   8   0     1511.72     1524.27    102.00 o 
   1   9   0    16628.58    15171.96    735.98 o 
   2   9   0     6491.77     6216.14    310.44 o 
   3   9   0       98.72       56.72     20.05 o 
   4   9   0     4681.70     4778.04    238.80 o 
   5   9   0     2887.54     2896.65    152.93 o 
   6   9   0      790.28      797.82     58.78 o 
   7   9   0    11604.89    11486.99    562.38 o 
   8   9   0      966.68      862.31     66.57 o 
   9   9   0      162.91      134.55     41.92 o 
  10   9   0      647.82      573.23     57.80 o 
  11   9   0     1239.83     1234.05     94.25 o 
  12   9   0      492.84      427.79     43.91 o 
  13   9   0     2330.72     2337.17    114.48 o 
   0  10   0     6896.47     6760.13    477.64 o 
   1  10   0     1176.46     1154.79     74.10 o 
   2  10   0     1851.57     1699.43    106.87 o 
   3  10   0    15235.24    15225.24    740.25 o 
   4  10   0      633.61      630.30     46.37 o 
   5  10   0     1391.88     1483.01     88.32 o 
   6  10   0     7453.50     7257.54    361.32 o 
   7  10   0      129.66      122.06     29.80 o 
   8  10   0     2250.52     2311.01    219.72 o 
   9  10   0     2744.42     2738.02    154.44 o 
  10  10   0      223.73      214.64     40.13 o 
  11  10   0     2259.95     2083.29    128.67 o 
  12  10   0     1396.22     1513.79    105.11 o 
  13  10   0       99.79       81.99     33.38 o 
   1  11   0       41.74       63.97     25.42 o 
   2  11   0    10553.04    10365.35    510.41 o 
   3  11   0      125.30      132.01     28.02 o 
   4  11   0     7521.13     7231.62    356.88 o 
   5  11   0     1018.23      891.66     62.84 o 
   6  11   0      393.51      382.17     71.11 o 
   7  11   0      180.30      150.55     32.66 o 
   8  11   0     2598.39     2345.15    135.55 o 
   9  11   0      105.87      172.17     37.35 o 
  10  11   0     2400.04     2241.65    133.05 o 
  11  11   0      592.42      634.60     64.73 o 
  12  11   0      594.80      715.07    128.60 o 
   0  12   0       13.28       15.69     33.01 o 
   1  12   0     3103.30     2968.07    161.07 o 
   2  12   0      567.68      518.62     48.55 o 
   3  12   0     8974.35     8493.03    605.02 o 
   4  12   0      127.67      134.28     24.31 o 
   5  12   0     2900.48     2790.68    150.35 o 
   6  12   0       56.60       50.19     25.26 o 
   7  12   0      283.64      220.29     51.00 o 
   8  12   0      235.70      198.70     39.88 o 
   9  12   0     2793.26     2711.98    154.71 o 
  10  12   0      141.16      130.27     38.17 o 
  11  12   0     1558.40     1630.18    108.17 o 
  12  12   0       60.32       53.37     38.91 o 
   1  13   0     2187.80     2223.64    127.46 o 
   2  13   0     3283.66     3274.79    176.10 o 
   3  13   0       10.39       45.82     44.74 o 
   4  13   0     5238.00     5103.44    258.48 o 
   5  13   0      779.38      656.90     53.16 o 
   6  13   0        5.28       -4.02     23.44 o 
   7  13   0     2310.81     1994.75    118.32 o 
   8  13   0      853.44      828.08     67.83 o 
   9  13   0       51.42       76.55     32.94 o 
  10  13   0     1477.31     1309.66     93.47 o 
  11  13   0       11.72      -25.65     44.71 o 
   0  14   0     6783.96     6886.13    493.79 o 
   1  14   0     1213.89     1159.21     80.90 o 
   2  14   0     1457.83     1494.66    141.29 o 
   3  14   0      601.78      587.99     43.66 o 
   4  14   0      495.53      433.57     39.87 o 
   5  14   0      848.86      916.95     66.80 o 
   6  14   0     2763.83     2492.96    141.26 o 
   7  14   0      540.38      579.35     54.88 o 
   8  14   0     1206.32     1121.57     82.88 o 
   9  14   0      500.59      512.17     56.68 o 
  10  14   0       15.56       -7.63     32.27 o 
   1  15   0     4050.84     3990.96    304.64 o 
   2  15   0      465.93      455.45     77.18 o 
   3  15   0      105.39      123.04     46.44 o 
   4  15   0       90.73      100.81     25.87 o 
   5  15   0     3056.50     3079.71    166.46 o 
   6  15   0      104.04       89.24     30.28 o 
   7  15   0     1323.25     1310.65     87.89 o 
   8  15   0       54.80       50.21     32.59 o 
   9  15   0      459.02      459.49     65.10 o 
   0  16   0     5240.28     5195.60    383.80 o 
   1  16   0      168.19      104.19     52.03 o 
   2  16   0      906.56     1099.60    120.78 o 
   3  16   0       84.49       62.92     21.12 o 
   4  16   0      277.10      247.35     33.13 o 
   5  16   0      568.38      554.12     50.97 o 
   6  16   0     2275.97     2320.93    133.88 o 
   7  16   0        5.55       11.10     28.80 o 
   8  16   0      510.53      559.34     70.74 o 
   1  17   0     1303.12     1465.26    141.63 o 
   2  17   0      251.48      261.34     68.50 o 
   3  17   0        8.67       -9.83     19.45 o 
   4  17   0      750.14      774.72     60.05 o 
   5  17   0     1210.28     1262.25     85.59 o 
   6  17   0       76.57       57.72     29.47 o 
   2  18   0       91.94      163.92     62.07 o 
   3  18   0     1411.37     1555.67    155.92 o 
   4  18   0       99.24       88.46     28.12 o 
   2   0   1        2.92       71.97     11.59 o 
   4   0   1       64.62       88.33      9.43 o 
   5   0   1    37256.96    38479.31   1234.19 o 
   6   0   1        0.44        1.08     11.97 o 
   7   0   1     1559.81     1584.45     98.13 o 
   8   0   1       20.06       24.69     10.26 o 
   9   0   1    16622.37    16794.94    545.56 o 
  10   0   1       67.56       22.19     17.47 o 
  11   0   1     7270.79     7149.15    240.27 o 
  12   0   1       11.80      -39.70     19.85 o 
  13   0   1      117.61      132.83     24.35 o 
  14   0   1       91.42       69.45     23.94 o 
  15   0   1     2077.57     2096.80    119.65 o 
 -15   1   1      316.75      346.35     36.38 o 
 -14   1   1      648.78      607.40     46.24 o 
 -13   1   1      510.34      514.75     34.20 o 
 -12   1   1      773.27      705.32     40.38 o 
 -11   1   1     1256.13     1170.73     55.21 o 
 -10   1   1    17525.83    17458.00    558.16 o 
  -9   1   1      769.92      748.83     45.44 o 
  -8   1   1     5463.36     5423.69    185.17 o 
  -7   1   1     3602.13     3751.07    125.21 o 
  -6   1   1     3583.22     3865.59    133.80 o 
  -5   1   1    10600.01    10903.08    345.07 o 
  -4   1   1    46278.83    46504.24   2197.05 o 
  -2   1   1    24547.95    26244.50   1772.64 o 
  -1   1   1     6878.36     7378.87    501.81 o 
   0   1   1        0.74        0.18      1.12 o 
   4   1   1    47555.76    48740.16   2197.50 o 
   5   1   1     9667.31    10172.67    344.71 o 
   6   1   1     3579.17     3990.71    134.25 o 
   7   1   1     3198.95     3467.36    124.80 o 
   8   1   1     5677.82     5511.47    185.38 o 
   9   1   1      785.14      813.42     36.07 o 
  10   1   1    17241.67    16849.55    557.95 o 
  11   1   1     1415.73     1298.02     55.77 o 
  12   1   1      842.27      802.86     42.26 o 
  13   1   1      475.79      426.11     32.90 o 
  14   1   1      687.85      677.60     46.58 o 
  15   1   1      318.03      296.08     36.13 o 
 -15   2   1     1055.96     1096.90     78.37 o 
 -14   2   1     1275.24     1139.50     67.20 o 
 -13   2   1      136.02      185.97     38.09 o 
 -12   2   1     2049.03     2017.65     85.10 o 
 -11   2   1     2722.24     2558.07     94.21 o 
 -10   2   1       22.06       36.53     15.25 o 
  -9   2   1    10291.57    10501.65    291.63 o 
  -8   2   1     5432.23     5693.05    164.69 o 
  -7   2   1      565.20      591.28     26.58 o 
  -6   2   1    22376.80    22961.87    695.51 o 
  -5   2   1    13727.11    13400.13    390.19 o 
  -4   2   1      539.46      587.17     78.44 o 
  -3   2   1    37691.60    39450.54   1752.15 o 
  -2   2   1      534.50      604.38     51.86 o 
  -1   2   1     1339.50     1578.22    113.98 o 
   3   2   1    32435.42    32006.53   2458.73 o 
   4   2   1      817.80      826.42     40.74 o 
   5   2   1    13500.47    13415.39    390.41 o 
   6   2   1    24084.36    25068.90    696.21 o 
   7   2   1      555.38      582.75     27.07 o 
   8   2   1     5097.98     5176.58    164.35 o 
   9   2   1    10895.49    10975.24    317.59 o 
  10   2   1       57.23       53.26     17.12 o 
  11   2   1     2632.07     2497.81     94.01 o 
  12   2   1     1656.70     1549.27     83.08 o 
  13   2   1      135.81      166.82     30.00 o 
  14   2   1     1308.72     1366.55     68.73 o 
  15   2   1     1050.65     1022.16     75.59 o 
 -15   3   1      762.17      650.10     61.57 o 
 -14   3   1      533.50      588.20     54.62 o 
 -13   3   1     3559.47     3645.14    213.03 o 
 -12   3   1      563.20      480.86     38.55 o 
 -11   3   1     3318.59     3385.42    119.84 o 
 -10   3   1     1251.71     1206.98     77.54 o 
  -9   3   1     3829.48     4020.72    120.74 o 
  -8   3   1     2346.84     2390.76     74.33 o 
  -7   3   1    17787.46    17746.10    512.76 o 
  -6   3   1     2793.86     2759.21     86.52 o 
  -5   3   1    21604.18    21434.92    732.55 o 
  -4   3   1      619.13      471.57     37.90 o 
   0   3   1        5.34       44.42     15.42 o 
   5   3   1    24023.44    23539.12    938.69 o 
   6   3   1     2748.48     2716.45     95.41 o 
   7   3   1    17442.24    17053.99    506.12 o 
   8   3   1     2130.75     2048.32     71.16 o 
   9   3   1     3276.91     3514.34    132.69 o 
  10   3   1     1305.21     1127.91     88.27 o 
  11   3   1     3122.15     3099.24    135.24 o 
  12   3   1      521.97      462.13     37.81 o 
  13   3   1     3803.97     3499.43    183.50 o 
  14   3   1      485.98      429.01     52.48 o 
  15   3   1      739.90      698.34     62.49 o 
 -15   4   1        9.20       -1.37     36.46 o 
 -14   4   1     2132.76     2098.39    119.70 o 
 -13   4   1      418.39      386.30     60.26 o 
 -12   4   1     4194.39     4246.93    209.50 o 
 -11   4   1       10.08       18.65     20.01 o 
 -10   4   1      233.87      235.20     32.56 o 
  -9   4   1      122.50      109.78     19.23 o 
  -8   4   1     8351.86     8225.13    246.98 o 
  -7   4   1      485.11      457.53     22.46 o 
  -6   4   1    24225.90    24239.82    787.46 o 
  -5   4   1      257.63      251.67     27.32 o 
  -4   4   1     7864.84     8050.15    408.55 o 
  -3   4   1      467.06      466.67     32.58 o 
  -2   4   1    21964.62    23946.71   1184.24 o 
  -1   4   1     2716.58     2752.96    187.31 o 
   1   4   1     2475.15     2529.06    188.36 o 
   2   4   1    21678.38    22748.03   1562.04 o 
   3   4   1      414.59      429.98     39.94 o 
   4   4   1     9154.01     9164.65    571.90 o 
   5   4   1      372.39      321.72     38.08 o 
   6   4   1    23789.38    23508.68    899.48 o 
   7   4   1      456.77      423.23     25.76 o 
   8   4   1     8083.36     8312.47    318.07 o 
   9   4   1      142.82      125.88     18.29 o 
  10   4   1      251.08      295.96     30.29 o 
  11   4   1        0.70      -44.17     22.09 o 
  12   4   1     4112.68     4079.71    174.12 o 
  13   4   1      433.83      337.71     46.30 o 
  14   4   1     2089.14     2017.10    119.72 o 
  15   4   1       11.83      -27.02     36.62 o 
 -15   5   1      392.33      367.06     49.58 o 
 -14   5   1        2.31      -21.77     34.92 o 
 -13   5   1     3995.83     4201.92    203.71 o 
 -12   5   1      152.27      167.49     31.21 o 
 -11   5   1     1047.86     1055.47     55.81 o 
 -10   5   1     1278.53     1259.17     61.95 o 
  -9   5   1      524.63      526.24     34.31 o 
  -8   5   1      641.61      626.04     34.56 o 
  -7   5   1    18888.31    19490.76    646.44 o 
  -6   5   1       93.59       75.65     16.37 o 
  -5   5   1    16310.57    15729.56    743.89 o 
  -4   5   1     9993.95     9941.14    496.65 o 
  -3   5   1       47.09       26.01      8.78 o 
  -2   5   1    21503.18    20660.97   2494.65 o 
  -1   5   1    30364.22    28795.42   1316.97 o 
   0   5   1        1.39        1.36     10.20 o 
   1   5   1    31562.88    24914.04   1862.78 o 
   2   5   1    20384.69    22269.99   1424.60 o 
   3   5   1      101.03      100.05     15.47 o 
   4   5   1    10888.49    10959.66    694.11 o 
   5   5   1    15337.72    15013.50   1040.64 o 
   6   5   1      241.94      263.99     62.26 o 
   7   5   1    19079.79    19569.23    738.43 o 
   8   5   1      513.63      513.57     37.08 o 
   9   5   1      597.84      652.94     57.28 o 
  10   5   1     1727.34     1647.30     73.46 o 
  11   5   1     1263.35     1305.56     58.13 o 
  12   5   1      135.16      112.79     30.12 o 
  13   5   1     3859.09     3733.03    201.79 o 
  14   5   1        1.35      -27.06     34.70 o 
  15   5   1      366.49      286.27     48.43 o 
 -14   6   1      505.71      452.47     61.02 o 
 -13   6   1       47.69       20.82     35.58 o 
 -12   6   1     1779.23     1808.39     79.53 o 
 -11   6   1     2187.70     2164.20     88.61 o 
 -10   6   1      369.96      403.01     35.64 o 
  -9   6   1     3752.30     3820.84    158.58 o 
  -8   6   1     3004.71     3079.27    136.30 o 
  -7   6   1     1173.20     1153.90     56.83 o 
  -6   6   1     6450.06     6064.04    301.40 o 
  -4   6   1     4876.15     4712.15    237.27 o 
  -3   6   1    27200.15    26785.17   1314.42 o 
  -2   6   1    13214.80    12934.62    615.98 o 
  -1   6   1     9563.58     9138.73    621.18 o 
   0   6   1    15950.93    16066.17    774.00 o 
   1   6   1     9177.22     8911.93    437.73 o 
   2   6   1    12371.53    12335.62    875.31 o 
   3   6   1    27890.22    27970.29   1177.57 o 
   4   6   1     4949.72     4894.15    327.37 o 
   6   6   1     6091.48     6045.22    418.77 o 
   7   6   1     1072.17     1003.20     65.51 o 
   8   6   1     3557.83     3392.40    164.70 o 
   9   6   1     3741.39     3692.95    158.51 o 
  10   6   1      328.12      314.37     29.00 o 
  11   6   1     2147.72     2235.01     89.29 o 
  12   6   1     1843.21     1860.93     79.99 o 
  13   6   1       47.16       69.59     31.02 o 
  14   6   1      431.79      330.38     71.54 o 
 -14   7   1      190.04      191.00     45.42 o 
 -13   7   1      380.97      419.99     58.13 o 
 -12   7   1     1304.72     1376.02     66.32 o 
 -11   7   1       64.36       42.23     26.40 o 
 -10   7   1     3658.98     3846.06    162.54 o 
  -9   7   1        9.97       18.79     20.93 o 
  -8   7   1     6591.90     6389.14    326.27 o 
  -7   7   1     2311.77     2183.11    120.77 o 
  -6   7   1      466.40      475.06     42.22 o 
  -5   7   1      912.22      413.69     42.98 o 
  -3   7   1     1393.53     1400.73     70.15 o 
  -2   7   1    28090.88    26077.02   1844.99 o 
  -1   7   1     2069.33     2226.68    128.77 o 
   0   7   1      953.72      916.04     58.14 o 
   1   7   1     2627.94     2719.21    130.82 o 
   2   7   1    28570.75    27663.51   1303.06 o 
   3   7   1     1381.76     1355.51     76.36 o 
   6   7   1      720.68      659.84     76.65 o 
   7   7   1     2250.82     2094.65    120.59 o 
   8   7   1     6632.20     6613.67    327.67 o 
   9   7   1       11.80       -0.73     20.13 o 
  10   7   1     3661.76     3786.09    163.08 o 
  11   7   1       95.87       91.63     28.61 o 
  12   7   1     1322.30     1419.75     67.16 o 
  13   7   1      367.95      369.67     54.68 o 
  14   7   1      266.43      255.80     47.34 o 
 -14   8   1       57.89       47.83     40.67 o 
 -13   8   1        9.15       15.51     29.50 o 
 -12   8   1       18.58      -40.61     32.62 o 
 -11   8   1     2474.22     2543.83    118.04 o 
 -10   8   1       27.30       31.94     23.52 o 
  -9   8   1     8056.09     7724.78    391.40 o 
  -8   8   1      781.18      693.42     58.81 o 
  -7   8   1     1279.99     1136.33     75.12 o 
  -6   8   1      268.47      287.25     33.64 o 
  -5   8   1     3446.21     3334.13    174.35 o 
  -4   8   1      171.24      191.35     27.10 o 
  -3   8   1    38134.83    36846.72   1231.70 o 
  -2   8   1      669.08      656.97     46.92 o 
  -1   8   1     4864.20     4753.17    256.83 o 
   0   8   1      213.50      191.57     25.54 o 
   1   8   1     5498.31     5569.88    259.54 o 
   2   8   1      618.92      589.12     46.55 o 
   3   8   1    37936.00    36525.08   1426.93 o 
   4   8   1      155.03      146.80     21.10 o 
   5   8   1     3492.71     3439.33    174.52 o 
   6   8   1      175.57      228.21     51.18 o 
   7   8   1     1294.10     1108.70     74.54 o 
   8   8   1      759.68      629.48     57.11 o 
   9   8   1     8375.76     7913.13    392.39 o 
  10   8   1       39.81        7.88     23.64 o 
  11   8   1     2514.06     2556.07    118.49 o 
  12   8   1       17.89      -35.68     32.39 o 
  13   8   1        5.18       25.02     30.15 o 
  14   8   1       50.39       16.62     33.64 o 
 -13   9   1      438.92      386.98     59.32 o 
 -12   9   1      376.29      377.38     41.87 o 
 -11   9   1       21.68      -25.14     31.09 o 
 -10   9   1     2144.25     1934.87    121.92 o 
  -9   9   1      170.45      188.06     39.04 o 
  -8   9   1     3713.74     3679.30    200.04 o 
  -7   9   1     5759.03     5214.22    254.81 o 
  -6   9   1      595.79      649.20     53.86 o 
  -5   9   1     1224.06     1160.88     72.69 o 
  -4   9   1     9905.48     9779.54    496.28 o 
  -3   9   1      292.13      275.74     20.64 o 
  -2   9   1    19539.07    19811.90    947.29 o 
  -1   9   1     5316.67     4983.60    236.98 o 
   0   9   1      245.63      303.56     33.80 o 
   1   9   1     4357.27     4331.07    235.19 o 
   2   9   1    19031.35    19403.68    947.60 o 
   3   9   1      243.79      241.57     22.23 o 
   4   9   1    10489.49    10747.01    497.85 o 
   5   9   1     1335.90     1198.03     73.76 o 
   6   9   1      489.85      456.93     45.20 o 
   7   9   1     5191.64     4726.97    254.26 o 
   8   9   1     3971.21     3863.57    201.12 o 
   9   9   1      249.40      191.72     37.06 o 
  10   9   1     2221.64     2158.82    124.94 o 
  11   9   1       24.36       28.57     32.78 o 
  12   9   1      365.99      349.91     45.85 o 
  13   9   1      453.53      396.03     45.73 o 
 -13  10   1       35.65      -11.22     29.43 o 
 -12  10   1     1581.27     1517.41    105.12 o 
 -11  10   1      296.33      335.53     47.56 o 
 -10  10   1       49.58       14.72     30.05 o 
  -9  10   1     1681.14     1725.58    103.33 o 
  -8  10   1     3606.74     3466.86    182.42 o 
  -7  10   1     1297.55     1131.88     79.34 o 
  -6  10   1     6983.76     6543.65    314.37 o 
  -5  10   1     1467.46     1465.82     82.00 o 
  -4  10   1     1163.19     1046.30     65.39 o 
  -3  10   1     7557.08     7496.14    303.54 o 
  -2  10   1     6191.11     5975.08    300.25 o 
  -1  10   1     2855.59     2640.59    144.93 o 
   0  10   1     5912.83     5706.48    287.66 o 
   1  10   1     2936.89     2765.09    145.87 o 
   2  10   1     6249.39     5956.51    300.18 o 
   3  10   1     7697.75     7803.71    379.19 o 
   4  10   1     1182.53     1079.82     65.35 o 
   5  10   1     1346.59     1224.09    105.27 o 
   6  10   1     6163.86     5986.21    313.56 o 
   7  10   1     1407.34     1313.25     81.80 o 
   8  10   1     3576.61     3294.79    183.01 o 
   9  10   1     1532.76     1531.53    139.96 o 
  10  10   1       51.74       43.69     31.85 o 
  11  10   1      383.68      333.31     49.42 o 
  12  10   1     1510.98     1573.22    106.80 o 
  13  10   1       51.17       69.87     32.95 o 
 -12  11   1       81.90       82.50     38.42 o 
 -11  11   1      795.18      705.22     66.59 o 
 -10  11   1      181.90      180.53     39.42 o 
  -9  11   1      428.34      416.22     48.09 o 
  -8  11   1      234.28      180.79     36.68 o 
  -7  11   1     8323.24     7939.88    404.13 o 
  -6  11   1      674.38      606.43     52.21 o 
  -5  11   1     4801.15     4527.80    225.62 o 
  -4  11   1     1069.76     1131.19     70.07 o 
  -3  11   1      258.76      277.11     24.23 o 
  -2  11   1      832.97      815.97     61.72 o 
  -1  11   1    12757.50    12369.08    606.52 o 
   0  11   1      248.15      220.06     43.57 o 
   1  11   1    12983.43    12412.17    606.79 o 
   2  11   1      850.47      847.41     62.79 o 
   3  11   1      128.75      199.91     32.75 o 
   4  11   1     1074.69     1079.98     67.88 o 
   5  11   1     4606.79     4280.94    224.58 o 
   6  11   1      670.76      661.43     54.31 o 
   7  11   1     8766.39     8331.91    406.50 o 
   8  11   1      230.44      237.02     54.52 o 
   9  11   1      371.72      321.09     87.08 o 
  10  11   1      155.68      146.51     55.47 o 
  11  11   1      681.86      606.33     64.69 o 
  12  11   1       92.37       99.32     40.05 o 
 -12  12   1     1438.09     1451.04    106.36 o 
 -11  12   1      201.44      109.27     39.57 o 
 -10  12   1      130.26      100.33     36.40 o 
  -9  12   1       99.87       85.98     34.96 o 
  -8  12   1     2484.54     2385.15    134.92 o 
  -7  12   1      502.03      534.03     71.34 o 
  -6  12   1     5342.90     5272.92    269.65 o 
  -5  12   1      303.36      259.33     32.60 o 
  -4  12   1     1018.91      925.80     57.25 o 
  -3  12   1      476.59      371.17     35.59 o 
  -2  12   1     3641.38     3626.28    180.79 o 
  -1  12   1      645.02      595.74     52.63 o 
   0  12   1    10458.06     9670.78    478.65 o 
   1  12   1      615.81      577.24     52.41 o 
   2  12   1     2993.10     3136.96    179.77 o 
   3  12   1      448.40      447.74     45.48 o 
   4  12   1      801.60      701.44     68.80 o 
   5  12   1      284.01      240.53     69.40 o 
   6  12   1     5564.19     5284.68    269.46 o 
   7  12   1      483.43      396.63     45.67 o 
   8  12   1     2317.19     2246.92    133.82 o 
   9  12   1       96.84       70.87     38.63 o 
  10  12   1       93.42       94.65     37.25 o 
  11  12   1      194.73      135.42     42.00 o 
  12  12   1     1483.77     1540.35    105.75 o 
 -11  13   1     1218.89     1193.30    130.50 o 
 -10  13   1      898.58      935.81    136.69 o 
  -9  13   1      188.71      185.74     38.41 o 
  -8  13   1      602.04      602.17     57.50 o 
  -7  13   1     2767.19     2668.35    148.60 o 
  -6  13   1      614.96      553.86     51.34 o 
  -5  13   1     4345.29     4333.71    224.08 o 
  -4  13   1     1894.33     1744.48    100.86 o 
  -3  13   1      376.27      353.39     31.86 o 
  -2  13   1     1200.76     1097.92    121.97 o 
  -1  13   1     5678.60     5639.96    275.33 o 
   0  13   1       12.09        4.04     24.99 o 
   1  13   1     5350.56     5058.58    273.32 o 
   2  13   1     1395.61     1453.13     87.78 o 
   3  13   1      359.41      292.49     62.25 o 
   4  13   1     1936.62     1754.36    100.10 o 
   5  13   1     4341.61     4303.73    224.05 o 
   6  13   1      615.80      591.43     52.93 o 
   7  13   1     2618.03     2605.71    148.82 o 
   8  13   1      624.02      609.63     58.03 o 
   9  13   1      197.35      170.64     38.56 o 
  10  13   1      886.31      887.60     76.74 o 
  11  13   1     1232.90     1186.05     91.44 o 
 -10  14   1      124.03       56.65     36.33 o 
  -9  14   1     1192.96     1059.32     80.25 o 
  -8  14   1      273.92      268.06     42.66 o 
  -7  14   1        7.97       13.92     27.57 o 
  -6  14   1     2419.45     2346.45    129.59 o 
  -5  14   1     1919.65     1896.95    115.41 o 
  -4  14   1       55.67       54.09     22.84 o 
  -3  14   1     2312.10     2268.94    127.33 o 
  -2  14   1      110.69      169.64     52.69 o 
  -1  14   1      983.54      963.26     70.95 o 
   0  14   1     1883.93     2051.10    121.24 o 
   1  14   1      902.17      881.81     71.93 o 
   2  14   1        2.75      -21.22     38.07 o 
   3  14   1     2453.32     2483.36    127.09 o 
   4  14   1      117.86      121.62     24.24 o 
   5  14   1     2104.85     2163.08    118.05 o 
   6  14   1     2216.96     2119.28    128.12 o 
   7  14   1       10.01       -1.72     27.94 o 
   8  14   1      254.86      258.76     40.85 o 
   9  14   1     1030.38      983.42     79.01 o 
  10  14   1      125.66      133.15     39.66 o 
  -9  15   1       34.50       62.62     33.75 o 
  -8  15   1      602.33      637.45     59.29 o 
  -7  15   1       77.17      120.15     33.54 o 
  -6  15   1      143.45      120.43     51.54 o 
  -5  15   1      199.00      169.16     32.94 o 
  -4  15   1     4362.79     4320.89    226.34 o 
  -3  15   1        4.30       -1.00     17.94 o 
  -2  15   1     2940.47     3076.66    247.55 o 
  -1  15   1      199.54      307.43     63.81 o 
   0  15   1       40.71       35.98     31.85 o 
   1  15   1      244.05      338.61     45.29 o 
   2  15   1     2994.13     3100.12    247.54 o 
   3  15   1        0.96      -16.73     21.41 o 
   4  15   1     4527.72     4513.08    226.51 o 
   5  15   1      222.60      232.78     34.07 o 
   6  15   1      181.99      191.42     34.81 o 
   7  15   1       49.20       33.10     30.08 o 
   8  15   1      583.35      546.40     75.86 o 
   9  15   1       25.47      -35.76     29.28 o 
  -8  16   1       64.24       58.06     40.07 o 
  -7  16   1      186.13      159.98     51.67 o 
  -6  16   1      118.52       62.27     30.37 o 
  -5  16   1     1451.07     1542.33     96.31 o 
  -4  16   1       14.92       10.54     22.99 o 
  -3  16   1     1986.77     1947.74    108.68 o 
  -2  16   1       35.02      -14.94     44.38 o 
  -1  16   1      862.25      934.45    109.93 o 
   0  16   1      371.61      330.18     66.56 o 
   1  16   1      806.63      936.22    110.26 o 
   2  16   1       14.66        4.09     44.59 o 
   3  16   1     1819.88     1891.97    108.15 o 
   4  16   1       18.77        7.38     22.22 o 
   5  16   1     1399.14     1571.54     96.88 o 
   6  16   1      146.80      148.42     34.22 o 
   7  16   1      144.42      235.37    125.75 o 
   8  16   1       77.50       25.44     38.15 o 
  -6  17   1       16.79       18.43     33.83 o 
  -5  17   1      340.77      309.32     46.18 o 
  -4  17   1     1140.89     1240.25     79.62 o 
  -3  17   1       65.82       68.92     23.32 o 
  -2  17   1     1068.89     1169.20    123.69 o 
  -1  17   1      715.39      642.11     91.12 o 
   2  17   1      959.28     1047.33    125.14 o 
   3  17   1       51.55       53.00     21.71 o 
   4  17   1     1254.42     1227.18     80.63 o 
   5  17   1      396.88      316.49     40.85 o 
   6  17   1       26.54       45.56     30.07 o 
  -4  18   1       50.51       60.63     26.80 o 
  -3  18   1      454.53      532.86     47.10 o 
  -2  18   1      317.02      287.44     73.85 o 
   2  18   1      382.20      471.31     81.60 o 
   3  18   1      451.41      476.05     88.09 o 
   4  18   1       93.52      107.88     32.17 o 
   3   0   2     2160.24     2833.26    200.96 o 
   4   0   2     7361.67     8240.63    242.26 o 
   5   0   2      754.97      955.08     31.18 o 
   6   0   2    43353.14    43375.36   1275.93 o 
   7   0   2      321.61      299.67     18.90 o 
   8   0   2     6135.85     6144.77    170.12 o 
   9   0   2       40.48       16.58     16.68 o 
  10   0   2      268.75      343.88     26.77 o 
  11   0   2      191.78      181.31     23.95 o 
  12   0   2     4613.78     4471.79    155.79 o 
  13   0   2        4.00      -14.82     19.73 o 
  14   0   2     2280.62     2282.19     88.22 o 
  15   0   2        0.40      -66.70     33.35 o 
 -15   1   2     1004.59     1034.82     59.16 o 
 -14   1   2       34.61       25.44     27.08 o 
 -13   1   2     2009.94     1943.74     95.38 o 
 -12   1   2      152.78      130.22     22.86 o 
 -11   1   2     1767.29     1744.62     71.58 o 
 -10   1   2     3101.62     2968.34    106.04 o 
  -9   1   2     2158.51     2206.41     75.93 o 
  -8   1   2      932.31      915.01     32.32 o 
  -7   1   2    12347.07    12381.98    357.45 o 
  -6   1   2      196.65      214.80     15.63 o 
  -5   1   2    29175.95    29051.59    839.07 o 
  -4   1   2    14529.66    14828.86    418.58 o 
  -3   1   2     1267.44     1311.21     99.57 o 
  -2   1   2     6686.59     7059.83    482.98 o 
  -1   1   2    32135.00    32765.96   2210.59 o 
   4   1   2    13066.36    13563.01    469.28 o 
   5   1   2    27303.88    28414.74    838.71 o 
   6   1   2      349.84      362.61     24.24 o 
   7   1   2    11544.61    11709.39    356.83 o 
   8   1   2      786.72      739.00     31.46 o 
   9   1   2     2082.74     2056.42     79.74 o 
  10   1   2     3030.59     2872.02    106.10 o 
  11   1   2     1784.07     1823.19     72.36 o 
  12   1   2      166.37      170.93     24.15 o 
  13   1   2     2322.51     2229.32     82.62 o 
  14   1   2       34.69       13.61     26.77 o 
  15   1   2      901.81      877.82     68.54 o 
 -15   2   2      955.66     1072.57     81.91 o 
 -14   2   2     1090.90     1104.20     62.81 o 
 -13   2   2       43.03       31.77     25.43 o 
 -12   2   2     1835.52     1662.54     77.54 o 
 -11   2   2     3279.51     3236.45    118.48 o 
 -10   2   2      447.74      480.59     27.59 o 
  -9   2   2     7692.87     7868.39    215.52 o 
  -8   2   2     3284.26     3255.52     97.99 o 
  -7   2   2     1845.05     1834.95     51.52 o 
  -6   2   2    19101.14    19435.19    499.93 o 
  -5   2   2    18449.08    18972.36    513.00 o 
  -4   2   2     6796.42     7143.43    274.69 o 
  -3   2   2    25092.57    25121.62   1225.64 o 
  -2   2   2     5297.06     5992.51    413.36 o 
  -1   2   2    38262.12    39184.67   2644.17 o 
   3   2   2    27644.48    27224.18   1721.85 o 
   4   2   2     6616.53     6990.42    332.75 o 
   5   2   2    18401.01    19501.64    512.78 o 
   6   2   2    17360.85    17959.92    499.18 o 
   7   2   2     1478.32     1467.09     49.93 o 
   8   2   2     4590.92     4512.53    243.90 o 
   9   2   2     7633.83     7781.39    234.60 o 
  10   2   2      488.07      528.76     31.34 o 
  11   2   2     3488.33     3425.69    119.15 o 
  12   2   2     1542.95     1474.95    139.03 o 
  13   2   2       45.56       44.26     26.10 o 
  14   2   2     1160.44     1052.11     61.30 o 
  15   2   2      951.70      958.61     73.43 o 
 -15   3   2       49.92       17.06     34.57 o 
 -14   3   2      386.36      460.26     82.65 o 
 -13   3   2      722.02      616.26     56.94 o 
 -12   3   2      597.79      582.82     43.40 o 
 -11   3   2       19.22       26.01     22.41 o 
 -10   3   2    12222.45    12633.32    372.97 o 
  -9   3   2      117.76      124.51     17.12 o 
  -8   3   2     6265.13     6392.37    179.21 o 
  -7   3   2     2443.09     2299.13     77.41 o 
  -5   3   2      636.47      549.30     30.22 o 
  -4   3   2    45626.39    43963.45   2088.07 o 
  -3   3   2     1928.59     2122.68    102.37 o 
   0   3   2     2589.41     2649.19    189.69 o 
   3   3   2     2047.27     1726.19    139.17 o 
   4   3   2    45778.55    44059.37   2931.95 o 
   6   3   2      926.01     1034.10     42.14 o 
   7   3   2     2465.83     2467.43     75.96 o 
   8   3   2     5246.06     5368.38    175.22 o 
   9   3   2      159.41      205.72     26.68 o 
  10   3   2    12027.44    12270.51    413.26 o 
  11   3   2       40.04       50.28     30.35 o 
  12   3   2      686.30      672.95     50.59 o 
  13   3   2      699.81      587.24     57.44 o 
  14   3   2      516.70      535.19     54.44 o 
  15   3   2       57.83       48.51     36.84 o 
 -15   4   2     1090.37     1025.46     87.79 o 
 -14   4   2      121.41       76.14     54.74 o 
 -13   4   2       59.13       69.21     35.21 o 
 -12   4   2       93.57       53.38     42.93 o 
 -11   4   2     3569.44     3600.12    211.37 o 
 -10   4   2       99.17      107.75     21.09 o 
  -9   4   2    14537.48    14570.28    427.61 o 
  -8   4   2      422.38      436.68     24.91 o 
  -7   4   2     2229.65     2276.04     72.07 o 
  -6   4   2      649.73      621.17     31.92 o 
  -5   4   2    16432.65    16707.29    811.65 o 
  -4   4   2     5146.65     5461.42    272.22 o 
  -3   4   2    50714.43    47795.96   3200.38 o 
  -2   4   2     2411.06     2674.18    113.38 o 
   0   4   2      871.17      536.95     49.50 o 
   3   4   2    49300.37    46866.20   3149.41 o 
   4   4   2     5243.52     5680.41    379.80 o 
   5   4   2    16526.86    17246.21    918.43 o 
   6   4   2      575.69      582.31     34.92 o 
   7   4   2     2017.79     2088.25     95.85 o 
   8   4   2      584.73      588.06     44.13 o 
   9   4   2    13865.72    14176.85    549.78 o 
  10   4   2       74.38       77.52     23.35 o 
  11   4   2     3685.95     3796.02    246.34 o 
  12   4   2       78.79       15.23     32.19 o 
  13   4   2       46.88       54.72     34.53 o 
  14   4   2      115.11       92.66     40.48 o 
  15   4   2     1212.07     1215.42     83.29 o 
 -15   5   2      162.88      147.87     47.68 o 
 -14   5   2      829.55      870.71     69.93 o 
 -13   5   2      664.44      615.10     58.70 o 
 -12   5   2      845.95      868.34     66.89 o 
 -11   5   2      781.78      762.41     44.49 o 
 -10   5   2     5722.26     5886.44    207.05 o 
  -9   5   2     1666.13     1803.51     71.98 o 
  -8   5   2    10442.61    10652.12    365.26 o 
  -7   5   2     4095.31     4386.08    151.19 o 
  -6   5   2     1071.09     1259.54     60.35 o 
  -5   5   2     1890.66     1869.46     98.06 o 
  -4   5   2    32261.66    31459.27   2016.84 o 
  -3   5   2      416.94      438.33     24.64 o 
  -2   5   2    34420.42    32579.26   1543.27 o 
  -1   5   2     8382.74     9175.75    445.29 o 
   0   5   2       23.54       71.57     21.53 o 
   4   5   2    28909.70    27985.99   1979.29 o 
   5   5   2     1801.59     1636.20    132.12 o 
   6   5   2     1124.17     1260.48     71.91 o 
   7   5   2     4014.41     4257.95    172.01 o 
   8   5   2    10774.71    11241.76    417.64 o 
   9   5   2     1713.85     1741.23     81.98 o 
  10   5   2     6005.19     5992.10    236.78 o 
  11   5   2      787.68      774.22     50.95 o 
  12   5   2      891.93      800.44     65.87 o 
  13   5   2      600.09      565.72     49.54 o 
  14   5   2      846.59      777.74     67.85 o 
  15   5   2      169.92      164.22     42.60 o 
 -14   6   2     1178.54     1227.14     87.49 o 
 -13   6   2      197.76      251.54     42.30 o 
 -12   6   2     2517.26     2581.68     98.70 o 
 -11   6   2     1232.41     1330.04     77.16 o 
 -10   6   2       10.84       11.00     18.77 o 
  -9   6   2     4502.53     4754.81    193.67 o 
  -8   6   2     8669.60     8962.63    350.79 o 
  -7   6   2     1043.85      991.30     51.06 o 
  -6   6   2    10201.97    10025.92    506.74 o 
  -4   6   2      156.09      135.89     24.01 o 
  -3   6   2    22856.34    22631.94    893.09 o 
  -2   6   2     6323.33     6427.71    262.47 o 
  -1   6   2      449.16      311.56     82.76 o 
   0   6   2    20532.63    21548.35   1034.16 o 
   1   6   2      442.84      301.07     37.88 o 
   2   6   2     6990.85     7319.01    460.84 o 
   3   6   2    23113.07    23291.56   1148.01 o 
   6   6   2    10480.33    10819.62    490.81 o 
   7   6   2      835.65      795.84     59.66 o 
   8   6   2     8200.89     8743.58    423.40 o 
   9   6   2     4497.52     4568.64    232.67 o 
  10   6   2       15.43       39.04     21.88 o 
  11   6   2     1263.06     1247.39    119.88 o 
  12   6   2     2389.48     2277.68     97.71 o 
  13   6   2      175.58      146.15     34.24 o 
  14   6   2     1285.84     1236.70     87.35 o 
 -14   7   2      315.32      375.49     52.64 o 
 -13   7   2     3885.14     4022.96    207.24 o 
 -12   7   2       29.08      -11.51     33.46 o 
 -11   7   2     1294.28     1280.58     71.34 o 
 -10   7   2      317.81      377.63     51.27 o 
  -9   7   2      916.50     1010.83     61.89 o 
  -8   7   2     2266.90     2365.44    127.40 o 
  -7   7   2    19726.26    19517.15    942.76 o 
  -6   7   2      472.70      420.95     39.61 o 
  -4   7   2     1783.32     1718.12    126.03 o 
  -3   7   2      707.58      760.42     42.51 o 
  -2   7   2     3973.42     3668.13    279.65 o 
  -1   7   2    24673.85    24640.86   1244.65 o 
   0   7   2       60.75       53.33     16.92 o 
   1   7   2    26203.73    27242.01   1246.40 o 
   2   7   2     4044.77     3931.47    196.93 o 
   3   7   2      961.80     1078.55     41.15 o 
   4   7   2     1609.13     1705.27    124.56 o 
   5   7   2     8259.15     5219.74    359.90 o 
   6   7   2      425.15      353.56     47.35 o 
   7   7   2    19412.62    19757.32   1320.05 o 
   8   7   2     2074.95     2129.82    120.40 o 
   9   7   2      728.72      771.88     62.10 o 
  10   7   2      350.00      333.43     46.01 o 
  11   7   2     1291.48     1271.47     72.31 o 
  12   7   2       26.65       39.66     25.08 o 
  13   7   2     3933.74     4043.72    174.15 o 
  14   7   2      345.49      437.16     66.35 o 
 -14   8   2     1140.12     1067.55     80.02 o 
 -13   8   2      120.30      175.98     43.98 o 
 -12   8   2     3844.66     3987.71    166.39 o 
 -11   8   2      217.05      220.68     33.42 o 
 -10   8   2       83.22       73.42     28.28 o 
  -9   8   2      231.31      186.18     36.44 o 
  -8   8   2     9459.15     9412.26    466.73 o 
  -7   8   2      378.33      350.32     39.26 o 
  -6   8   2    11878.11    11524.50    567.63 o 
  -5   8   2      161.84      178.64     29.70 o 
  -4   8   2     3103.38     3069.88    222.59 o 
  -3   8   2      140.71      136.02     22.81 o 
  -2   8   2    11476.61    11429.08    542.61 o 
  -1   8   2      311.65      319.94     32.27 o 
   0   8   2    10575.64    10843.11    529.54 o 
   1   8   2      275.44      291.06     32.61 o 
   2   8   2    10947.84    10821.93    543.21 o 
   3   8   2      198.14      210.61     36.22 o 
   4   8   2     3376.30     3264.84    164.83 o 
   5   8   2      131.80       97.04     21.86 o 
   6   8   2    12380.73    11952.36    791.45 o 
   7   8   2      391.32      378.57     41.06 o 
   8   8   2     9708.69     9536.71    573.70 o 
   9   8   2      299.33      243.67     39.60 o 
  10   8   2      102.16       59.29     25.29 o 
  11   8   2      194.63      168.54     32.60 o 
  12   8   2     3654.31     3598.63    166.01 o 
  13   8   2      125.94       66.35     32.63 o 
  14   8   2      985.85      965.29     67.40 o 
 -13   9   2     2071.73     2431.73    147.80 o 
 -12   9   2      753.31      845.16     58.64 o 
 -11   9   2     1321.79     1206.63     90.06 o 
 -10   9   2      561.10      555.92     57.22 o 
  -9   9   2      580.57      627.54     58.35 o 
  -8   9   2     1094.59     1039.11     72.61 o 
  -7   9   2     7424.66     7057.94    356.33 o 
  -6   9   2     1081.51     1005.85     65.83 o 
  -5   9   2     4441.57     4374.40    220.49 o 
  -4   9   2     3341.13     3212.08    180.45 o 
  -3   9   2      646.71      709.95     33.71 o 
  -2   9   2     4549.58     4341.25    219.97 o 
  -1   9   2    10772.02    10705.31    518.48 o 
   0   9   2      210.86      179.60     27.47 o 
   1   9   2    10509.86    10482.30    519.01 o 
   2   9   2     4441.86     4282.28    221.36 o 
   3   9   2      621.24      699.58     44.45 o 
   4   9   2     3921.90     3891.60    182.57 o 
   5   9   2     4181.15     4303.76    220.99 o 
   6   9   2      942.27      932.36     65.73 o 
   7   9   2     7815.57     7208.87    357.64 o 
   8   9   2     1053.98      972.50     74.59 o 
   9   9   2      594.96      649.71     60.81 o 
  10   9   2      579.85      622.18     60.72 o 
  11   9   2     1409.66     1456.21    123.64 o 
  12   9   2      690.22      786.27     58.84 o 
  13   9   2     2120.22     2297.91    115.43 o 
 -13  10   2       81.65       58.53     32.38 o 
 -12  10   2     1300.08     1339.31     95.94 o 
 -11  10   2     2107.42     2095.83    123.51 o 
 -10  10   2      213.16      212.30     67.48 o 
  -9  10   2     2835.48     2727.80    155.70 o 
  -8  10   2     1560.80     1465.64     89.90 o 
  -7  10   2       46.81       46.63     25.18 o 
  -6  10   2     4104.15     4187.64    219.03 o 
  -5  10   2     3275.78     3028.90    164.58 o 
  -4  10   2      255.33      225.23     26.75 o 
  -3  10   2    10602.83    11064.82    458.68 o 
  -2  10   2     1740.27     1764.09     98.24 o 
  -1  10   2      607.96      553.59     49.87 o 
   0  10   2     4481.33     4191.60    216.13 o 
   1  10   2      403.81      409.13     42.90 o 
   2  10   2     1675.47     1598.04    136.11 o 
   3  10   2    11190.26    11237.99    540.22 o 
   4  10   2      165.03      166.19     23.76 o 
   5  10   2     3424.97     3246.48    166.46 o 
   6  10   2     4236.44     4307.92    220.95 o 
   7  10   2       22.07       -6.84     22.82 o 
   8  10   2     1301.79     1213.15    105.77 o 
   9  10   2     2975.21     2886.67    158.33 o 
  10  10   2      168.03      126.28     38.14 o 
  11  10   2     1927.19     1905.84    123.21 o 
  12  10   2     1274.53     1358.55     98.97 o 
  13  10   2       71.44       91.92     33.28 o 
 -12  11   2      648.37      670.97     85.27 o 
 -11  11   2      359.26      362.03     51.25 o 
 -10  11   2     2855.49     2876.98    160.47 o 
  -9  11   2       78.29       85.31     33.14 o 
  -8  11   2     2629.45     2515.48    147.16 o 
  -7  11   2      164.67      162.81     33.39 o 
  -6  11   2      751.33      706.71     61.01 o 
  -5  11   2      338.79      364.97     35.99 o 
  -4  11   2     8428.97     8094.59    402.10 o 
  -3  11   2      163.89      146.28     20.62 o 
  -2  11   2    12197.86    11871.68    591.40 o 
  -1  11   2      212.06      200.31     34.20 o 
   0  11   2        5.71        3.68     21.05 o 
   1  11   2      529.66      514.52     43.41 o 
   2  11   2    12802.77    12351.80    593.60 o 
   3  11   2      142.72      128.93     31.23 o 
   4  11   2     8622.07     8327.09    403.15 o 
   5  11   2      229.56      250.30     56.86 o 
   6  11   2      962.65     1046.50     67.07 o 
   7  11   2      178.49      169.14     32.79 o 
   8  11   2     2818.68     2729.92    149.98 o 
   9  11   2       84.92       62.01     36.16 o 
  10  11   2     2760.80     2729.99    161.24 o 
  11  11   2      412.76      430.32     54.84 o 
  12  11   2      643.88      650.31     67.99 o 
 -11  12   2     1567.23     1698.86    115.88 o 
 -10  12   2      118.99       77.47     35.71 o 
  -9  12   2     3048.49     3058.90    170.24 o 
  -8  12   2      169.21      117.55     33.05 o 
  -7  12   2      340.76      365.38     45.04 o 
  -6  12   2       47.22       50.03     25.61 o 
  -5  12   2     3363.45     3465.89    185.02 o 
  -4  12   2      464.22      482.91     66.45 o 
  -3  12   2    10172.45     9794.77    481.21 o 
  -2  12   2      865.71      909.69     96.81 o 
  -1  12   2     3406.74     3330.30    175.27 o 
   0  12   2       11.82        9.33     24.37 o 
   1  12   2     3246.66     3180.28    174.69 o 
   2  12   2      794.59      811.97     87.31 o 
   3  12   2     9695.07     9954.65    480.76 o 
   4  12   2      439.12      445.76     40.79 o 
   5  12   2     3648.25     3564.04    185.84 o 
   6  12   2       16.46       16.34     25.56 o 
   7  12   2      545.74      558.07     50.54 o 
   8  12   2      159.20      111.20     33.44 o 
   9  12   2     2825.97     3016.21    171.69 o 
  10  12   2      101.54      174.08     40.59 o 
  11  12   2     1759.67     1999.71    121.55 o 
 -11  13   2       19.18      -10.50     33.77 o 
 -10  13   2     1865.62     1985.95    145.52 o 
  -9  13   2       51.34       36.90     31.91 o 
  -8  13   2     1055.07     1115.73     83.69 o 
  -7  13   2      946.12      879.71     71.32 o 
  -6  13   2        9.06       20.65     24.38 o 
  -5  13   2     1466.27     1480.17    117.16 o 
  -4  13   2     4899.16     4801.90    283.86 o 
  -3  13   2      127.44      125.53     21.24 o 
  -2  13   2     4791.78     4518.81    349.57 o 
  -1  13   2     3156.93     3025.57    166.40 o 
   0  13   2       11.89       43.02     28.38 o 
   1  13   2     3403.25     3087.91    167.62 o 
   2  13   2     4811.74     4784.96    244.95 o 
   3  13   2       57.95       69.25     16.72 o 
   4  13   2     4928.06     4748.34    243.52 o 
   5  13   2     1218.56     1114.21     79.45 o 
   6  13   2       16.76       53.74     36.69 o 
   7  13   2     1043.49     1009.54     92.46 o 
   8  13   2     1147.76     1231.62     85.92 o 
   9  13   2       78.99       61.02     39.84 o 
  10  13   2     1991.89     2127.46    129.23 o 
  11  13   2       11.48      -37.51     35.04 o 
 -10  14   2        5.20       -7.46     32.69 o 
  -9  14   2      566.57      616.32     62.64 o 
  -8  14   2     1024.21     1050.33     74.24 o 
  -7  14   2      424.32      366.13     77.86 o 
  -6  14   2     2598.86     2586.14    144.53 o 
  -5  14   2      427.76      495.25     46.09 o 
  -4  14   2      320.45      333.03     40.31 o 
  -3  14   2     1268.72     1196.57     74.28 o 
  -2  14   2     1029.90     1028.27    111.94 o 
  -1  14   2     1339.20     1386.99    124.83 o 
   0  14   2     5887.72     5736.53    294.55 o 
   1  14   2     1234.29     1162.18     84.03 o 
   2  14   2     1046.95     1125.25     77.74 o 
   3  14   2     1282.11     1224.99     72.35 o 
   4  14   2      323.32      345.12     35.39 o 
   5  14   2      414.93      469.01     45.42 o 
   6  14   2     2664.68     2583.25    145.33 o 
   7  14   2      377.88      314.82     42.76 o 
   8  14   2      863.52      805.38    124.74 o 
   9  14   2      684.26      706.78     64.25 o 
  10  14   2        6.43       -1.80     32.98 o 
  -9  15   2      196.98      176.45     48.52 o 
  -8  15   2       94.77      142.63     36.20 o 
  -7  15   2     2026.20     1998.99    120.39 o 
  -6  15   2      134.35       94.33     30.88 o 
  -5  15   2     2421.74     2518.46    142.23 o 
  -4  15   2      168.48      166.80     66.38 o 
  -3  15   2       38.79       38.46     15.87 o 
  -2  15   2      196.75      198.29     56.17 o 
  -1  15   2     3897.59     3965.68    314.88 o 
   0  15   2        0.98        7.86     40.91 o 
   1  15   2     3995.84     4260.72    222.04 o 
   2  15   2      249.36      262.45     63.15 o 
   3  15   2       25.64       11.01     27.51 o 
   4  15   2      207.59      233.26     30.85 o 
   5  15   2     2557.92     2618.93    143.49 o 
   6  15   2      148.40      114.39     31.37 o 
   7  15   2     1995.32     2039.78    128.61 o 
   8  15   2      128.59      161.32     38.00 o 
   9  15   2      241.06      264.21     53.60 o 
  -7  16   2       27.50        1.56     29.43 o 
  -6  16   2     2678.67     2761.35    149.83 o 
  -5  16   2      199.66      137.84     31.72 o 
  -4  16   2      304.46      311.46     35.71 o 
  -3  16   2      189.26      180.84     56.09 o 
  -2  16   2      637.45      649.42     91.22 o 
  -1  16   2       53.52      108.55     51.46 o 
   0  16   2     4614.46     5358.22    394.92 o 
   1  16   2       61.94       54.72     33.85 o 
   2  16   2      656.60      708.03     96.20 o 
   3  16   2      143.46      156.58     24.35 o 
   4  16   2      205.34      231.94     39.56 o 
   5  16   2      205.54      176.98     32.98 o 
   6  16   2     2517.71     2539.79    150.13 o 
   7  16   2       17.55      -10.07     28.57 o 
  -6  17   2       64.69      105.45     32.65 o 
  -5  17   2     1290.92     1455.21     93.81 o 
  -4  17   2      714.03      625.30     52.67 o 
  -3  17   2        2.03       11.00     21.73 o 
  -2  17   2      338.22      391.02     77.18 o 
  -1  17   2     1678.60     1903.39    170.91 o 
   0  17   2        0.00       -8.62     44.07 o 
   2  17   2      434.47      435.09     78.19 o 
   3  17   2        5.84       34.55     20.36 o 
   4  17   2      686.02      588.22    147.59 o 
   5  17   2     1306.74     1469.39     93.41 o 
   6  17   2       65.52       82.29     32.25 o 
  -3  18   2      804.47      776.74     72.85 o 
  -2  18   2      166.03      177.73     62.63 o 
  -1  18   2      418.37      522.06     84.81 o 
   3  18   2      933.28      974.48    115.75 o 
   2   0   3     1837.49     1930.46    135.60 o 
   3   0   3    48225.18    48680.69   1800.54 o 
   4   0   3      335.42      333.98     16.17 o 
   5   0   3    25405.26    25735.53    753.59 o 
   6   0   3     1630.32     1758.09     60.10 o 
   7   0   3     2061.63     2004.97     98.72 o 
   8   0   3      293.73      303.56     19.73 o 
   9   0   3    15901.98    15922.35    518.38 o 
  10   0   3      110.34      106.07     20.05 o 
  11   0   3     6478.66     6307.39    212.96 o 
  12   0   3       38.98       16.16     20.76 o 
  13   0   3        8.50       16.43     20.58 o 
  14   0   3       22.05        9.46     22.34 o 
  15   0   3     1761.14     1828.07    108.02 o 
 -15   1   3      265.48      196.56     37.64 o 
 -14   1   3      740.25      725.43     50.38 o 
 -13   1   3      623.44      600.73     43.52 o 
 -12   1   3      555.95      509.10     33.79 o 
 -11   1   3     1024.61     1004.87     49.98 o 
 -10   1   3    12398.38    12604.42    408.50 o 
  -9   1   3     1353.64     1427.51     48.56 o 
  -8   1   3     5551.81     5745.44    150.51 o 
  -7   1   3     2296.00     2293.25     83.21 o 
  -6   1   3     3391.47     3583.25    106.52 o 
  -5   1   3     3678.86     3858.04    126.59 o 
  -4   1   3    40784.23    41488.93   1218.11 o 
  -3   1   3      293.12      223.85     28.50 o 
  -2   1   3    15256.30    15790.31   1070.45 o 
   0   1   3      725.69      681.47     61.15 o 
   1   1   3    23303.21    27142.36   2061.64 o 
   4   1   3    42371.52    42136.98   1350.96 o 
   5   1   3     4488.17     4452.34    115.59 o 
   6   1   3     3057.19     3277.88     96.37 o 
   7   1   3     3203.83     3054.70     94.62 o 
   8   1   3     4962.53     4949.21    163.02 o 
   9   1   3     1064.07     1022.55     52.09 o 
  10   1   3    11945.33    12319.56    408.61 o 
  11   1   3     1174.64     1137.65     51.21 o 
  12   1   3      654.29      574.27     35.15 o 
  13   1   3      584.64      501.95     35.00 o 
  14   1   3      842.36      888.50     66.23 o 
  15   1   3      241.50      215.70     32.67 o 
 -15   2   3      826.43      765.99     65.73 o 
 -14   2   3     1594.15     1600.92     76.57 o 
 -13   2   3       80.46       55.75     26.13 o 
 -12   2   3     2141.43     2152.33     94.78 o 
 -11   2   3     3946.52     3896.28    157.21 o 
 -10   2   3       61.12       61.27     17.62 o 
  -9   2   3     9032.76     9279.30    262.53 o 
  -8   2   3     4523.00     4634.57    141.08 o 
  -7   2   3      987.53      997.12     35.87 o 
  -6   2   3    15829.12    15392.73    428.69 o 
  -5   2   3    13302.26    13670.88    353.87 o 
  -4   2   3     3684.24     4110.00    138.81 o 
  -3   2   3    22028.98    22021.51   1075.86 o 
  -2   2   3     6890.55     7200.18    365.84 o 
  -1   2   3     8732.44     8112.00    617.78 o 
   2   2   3     8916.12     8431.54    512.68 o 
   3   2   3    24948.62    23818.54   1511.19 o 
   4   2   3     3695.76     4083.34    136.78 o 
   5   2   3    11965.93    12631.57    384.76 o 
   6   2   3    16749.95    16646.13    428.84 o 
   7   2   3     1039.83     1101.08     40.15 o 
   8   2   3     5441.12     5635.92    155.34 o 
   9   2   3    10077.56    10068.05    286.62 o 
  10   2   3      121.39      144.84     20.75 o 
  11   2   3     3652.26     3805.00    135.19 o 
  12   2   3     1962.68     1975.37     94.32 o 
  13   2   3       76.56       87.76     26.90 o 
  14   2   3     1403.87     1402.94     80.17 o 
  15   2   3      877.04      987.23    103.44 o 
 -15   3   3      655.06      596.92     56.87 o 
 -14   3   3      391.12      345.92     54.41 o 
 -13   3   3     3043.78     3011.59    157.80 o 
 -12   3   3      155.43       87.69     26.20 o 
 -11   3   3     3373.20     3429.89    149.68 o 
 -10   3   3     1643.58     1667.17     65.65 o 
  -9   3   3     2453.93     2522.28     85.83 o 
  -8   3   3     1287.49     1279.89     46.51 o 
  -7   3   3    16321.67    17070.03    505.88 o 
  -6   3   3     2750.58     2674.53     82.37 o 
  -5   3   3    22442.40    22724.11    690.82 o 
  -4   3   3     2477.63     2527.72    130.01 o 
  -3   3   3     5733.61     6235.85    310.37 o 
   3   3   3     6443.17     6657.56    433.64 o 
   5   3   3    24121.41    24895.45    983.10 o 
   6   3   3     2679.06     2511.34     80.22 o 
   7   3   3    16870.64    17258.00    500.11 o 
   8   3   3     1114.00     1150.18     44.60 o 
   9   3   3     2520.74     2651.93     95.48 o 
  10   3   3     1642.40     1581.51     67.27 o 
  11   3   3     3780.75     3893.72    151.00 o 
  12   3   3      153.25      105.42     26.46 o 
  13   3   3     2949.80     2941.66    157.91 o 
  14   3   3      364.93      334.16     46.96 o 
  15   3   3      604.64      564.93     57.17 o 
 -15   4   3        4.81      -29.37     35.67 o 
 -14   4   3     2000.94     2058.80    114.40 o 
 -13   4   3      168.74      161.09     38.83 o 
 -12   4   3     3764.89     3982.80    295.31 o 
 -11   4   3       21.54       21.85     28.59 o 
 -10   4   3      415.91      438.32     33.24 o 
  -9   4   3      406.15      379.36     34.76 o 
  -8   4   3     9492.90     9434.82    288.54 o 
  -7   4   3      380.41      354.56     20.00 o 
  -6   4   3    31664.83    31918.82    957.21 o 
  -5   4   3     1402.31     1565.39     67.81 o 
  -4   4   3     5388.10     5044.48    247.66 o 
  -3   4   3      786.35      557.96     44.29 o 
  -2   4   3    12706.29    12863.86    545.98 o 
   2   4   3    15080.35    15181.97    901.40 o 
   3   4   3      646.99      420.56     41.08 o 
   4   4   3     5396.87     4943.38    344.49 o 
   5   4   3     1236.07     1468.32     93.28 o 
   6   4   3    32224.60    34214.21   1230.92 o 
   7   4   3      326.82      321.34     26.41 o 
   8   4   3     9831.75    10102.67    372.28 o 
   9   4   3      457.17      420.38     34.02 o 
  10   4   3      621.99      650.20     41.84 o 
  11   4   3        9.15       14.18     29.84 o 
  12   4   3     3441.06     3586.36    191.63 o 
  13   4   3      182.18      149.57     38.86 o 
  14   4   3     1933.21     1784.62    124.41 o 
  15   4   3        9.52        3.96     39.12 o 
 -14   5   3        2.43      -48.80     34.22 o 
 -13   5   3     3259.63     3328.26    168.35 o 
 -12   5   3       80.63      103.88     34.92 o 
 -11   5   3     1019.01     1001.84     54.28 o 
 -10   5   3     2304.91     2306.77     92.78 o 
  -9   5   3      366.99      372.86     27.82 o 
  -8   5   3      500.69      536.70     33.38 o 
  -7   5   3    18304.75    18434.64    636.24 o 
  -6   5   3      398.66      382.87     23.87 o 
  -5   5   3     9938.85     9740.72    479.54 o 
  -4   5   3     8843.56     8628.32    418.12 o 
  -3   5   3      959.15      981.19     47.71 o 
  -2   5   3     7924.58     8500.14    293.95 o 
  -1   5   3    24005.72    24744.82   1004.72 o 
   0   5   3     2240.10     1409.58     96.84 o 
   1   5   3    23829.98    25476.58   1692.27 o 
   2   5   3     7810.90     7919.45    561.73 o 
   3   5   3     1229.78     1308.72     81.60 o 
   5   5   3     9757.50    10071.75    525.00 o 
   7   5   3    19611.17    20263.49    727.83 o 
   8   5   3      444.70      514.73     35.82 o 
   9   5   3      300.97      258.09     28.88 o 
  10   5   3     2488.64     2524.95    107.22 o 
  11   5   3     1212.78     1243.56     63.61 o 
  12   5   3      119.67      118.28     42.10 o 
  13   5   3     3182.08     3032.88    167.83 o 
  14   5   3       16.55       11.75     37.02 o 
 -14   6   3      590.13      577.07     58.99 o 
 -13   6   3       97.94      107.55     62.83 o 
 -12   6   3     2065.28     1907.50    114.60 o 
 -11   6   3     1968.27     2117.78     82.71 o 
 -10   6   3      181.35      181.00     24.45 o 
  -9   6   3     5375.37     5493.20    188.86 o 
  -8   6   3     2378.86     2440.90    108.04 o 
  -7   6   3      179.36      193.13     23.60 o 
  -6   6   3     4009.94     3817.04    196.11 o 
  -4   6   3     4688.75     4394.18    316.85 o 
  -3   6   3    29436.26    29392.29   1195.63 o 
  -2   6   3     9834.24    10559.15    423.40 o 
  -1   6   3     8645.73     9025.53    445.53 o 
   0   6   3    21639.68    22058.04   1500.15 o 
   1   6   3     9412.87     9837.26    640.30 o 
   2   6   3     9857.58    10370.80    697.77 o 
   3   6   3    29817.61    32689.30   2460.42 o 
   4   6   3     5102.74     5009.23    315.70 o 
   7   6   3      204.74      203.47     32.38 o 
   8   6   3     2274.89     2447.61    130.54 o 
   9   6   3     5113.90     5197.91    265.16 o 
  10   6   3      236.34      247.75     29.58 o 
  11   6   3     1721.82     1784.28     92.82 o 
  12   6   3     2002.20     2006.23     96.94 o 
  13   6   3      113.16       91.56     32.42 o 
  14   6   3      508.31      526.67     57.77 o 
 -14   7   3      295.21      294.81     49.12 o 
 -13   7   3      442.40      411.56     53.69 o 
 -12   7   3     1102.13     1174.95     58.94 o 
 -11   7   3       97.71       82.89     27.31 o 
 -10   7   3     3584.31     3615.89    153.81 o 
  -9   7   3      120.54      110.33     24.99 o 
  -8   7   3     7984.21     7730.12    384.56 o 
  -7   7   3      995.07     1085.10     71.23 o 
  -6   7   3     1248.46     1340.57     82.20 o 
  -5   7   3      995.15     1041.42     89.86 o 
  -4   7   3    15457.60    15461.80    739.31 o 
  -3   7   3      223.67      256.45     40.52 o 
  -2   7   3    26809.86    26450.51   1057.98 o 
  -1   7   3     3984.43     3647.99    196.20 o 
   0   7   3       39.83       36.44     16.86 o 
   1   7   3     4376.37     4346.32    280.42 o 
   2   7   3    25477.00    25376.57   1744.57 o 
   3   7   3      276.68      276.04     28.39 o 
   4   7   3    15266.03    15259.67   1030.65 o 
   5   7   3     1196.01      628.52     62.87 o 
   6   7   3     1303.80     1364.83    110.56 o 
   7   7   3      823.79      972.04     92.91 o 
   8   7   3     7631.03     7747.12    371.88 o 
   9   7   3      125.08      151.22     31.04 o 
  10   7   3     3502.30     3510.03    184.75 o 
  11   7   3      126.84      126.64     35.53 o 
  12   7   3     1181.23     1114.70     77.53 o 
  13   7   3      455.85      540.58     49.37 o 
  14   7   3      397.48      446.56     45.85 o 
 -14   8   3       57.00       26.17     39.82 o 
 -13   8   3       15.36       11.99     36.62 o 
 -12   8   3       44.81       10.94     28.58 o 
 -11   8   3     2551.21     2706.20    124.20 o 
 -10   8   3       77.34       66.46     25.44 o 
  -9   8   3     5437.18     5418.67    283.59 o 
  -8   8   3      386.47      342.57     42.43 o 
  -7   8   3     1417.67     1212.84     78.56 o 
  -6   8   3      242.07      178.78     28.46 o 
  -5   8   3     5784.37     5871.12    283.68 o 
  -4   8   3       50.48       40.87     22.77 o 
  -3   8   3    39758.44    39933.29   2189.08 o 
  -2   8   3      637.41      780.90     41.04 o 
  -1   8   3     5446.77     5277.07    280.74 o 
   0   8   3      663.30      758.22     54.38 o 
   1   8   3     6376.21     5996.30    283.10 o 
   2   8   3      530.91      642.76     73.57 o 
   3   8   3    38816.96    41354.66   2158.11 o 
   4   8   3       74.55       52.53     19.51 o 
   5   8   3     5611.39     5334.33    389.90 o 
   6   8   3      147.74      174.01     35.67 o 
   7   8   3     1223.66     1145.84    101.93 o 
   8   8   3      524.45      396.20     57.23 o 
   9   8   3     5546.94     5825.03    395.75 o 
  10   8   3       88.09       53.10     29.49 o 
  11   8   3     2634.21     2750.56    126.46 o 
  12   8   3       33.43       17.75     29.76 o 
  13   8   3       15.35       36.71     40.13 o 
  14   8   3      101.37      110.50     36.50 o 
 -13   9   3      677.39      709.76     56.42 o 
 -12   9   3      379.90      411.51     54.84 o 
 -11   9   3       52.59       43.21     33.27 o 
 -10   9   3     2449.61     2587.60    151.44 o 
  -9   9   3      104.48      127.91     34.16 o 
  -8   9   3     4046.14     4048.81    209.90 o 
  -7   9   3     3408.75     3328.46    170.09 o 
  -6   9   3      111.80       86.84     24.29 o 
  -5   9   3      874.49      789.37     58.41 o 
  -4   9   3    10338.17    10093.32    471.28 o 
  -3   9   3       15.07       30.82     20.81 o 
  -2   9   3    13209.71    12763.50    444.02 o 
  -1   9   3     4331.54     4143.07    200.32 o 
   0   9   3       19.93       24.64     41.61 o 
   1   9   3     3782.93     3606.42    199.21 o 
   2   9   3    13216.11    12563.10    620.46 o 
   3   9   3       70.50       61.08     11.21 o 
   4   9   3     9198.66     9255.57    471.16 o 
   5   9   3     1102.03      934.03     75.54 o 
   7   9   3     3029.49     2852.45    228.94 o 
   8   9   3     3931.23     3910.73    211.71 o 
   9   9   3      133.22      131.47     57.61 o 
  10   9   3     2709.15     2786.23    155.96 o 
  11   9   3       22.19      -19.23     26.23 o 
  12   9   3      406.60      427.68     45.64 o 
  13   9   3      790.68      708.17     57.39 o 
 -13  10   3       24.22       16.91     30.01 o 
 -12  10   3     1074.45      976.89     80.42 o 
 -11  10   3      340.26      361.80     50.80 o 
 -10  10   3       39.46       52.83     31.67 o 
  -9  10   3     1825.39     1873.83    108.80 o 
  -8  10   3     3619.02     3648.50    192.51 o 
  -7  10   3      851.91      877.01     66.54 o 
  -6  10   3     4295.97     4191.79    212.24 o 
  -5  10   3     1188.57     1278.41     79.30 o 
  -4  10   3     1874.67     1750.51     95.19 o 
  -3  10   3     6786.31     6549.45    269.15 o 
  -2  10   3     8434.88     8354.59    333.83 o 
  -1  10   3     2755.23     2788.53    149.59 o 
   0  10   3     9567.92     9313.87    459.74 o 
   1  10   3     2930.52     2758.68    150.54 o 
   2  10   3     8564.99     8460.60    416.97 o 
   3  10   3     6399.74     6371.93    318.80 o 
   4  10   3     1672.33     1583.70     94.13 o 
   5  10   3     1361.28     1291.50     79.61 o 
   6  10   3     4006.61     3957.82    213.08 o 
   7  10   3      935.18      894.58     68.26 o 
   8  10   3     3505.45     3521.42    194.01 o 
   9  10   3     1509.79     1555.20    106.77 o 
  10  10   3       36.65       55.84     32.43 o 
  11  10   3      465.43      512.53     57.83 o 
  12  10   3     1110.53      985.59     83.16 o 
  13  10   3       40.96       32.49     44.66 o 
 -12  11   3       83.75       75.42     37.69 o 
 -11  11   3      913.30      909.14     75.65 o 
 -10  11   3      180.68      155.72     45.75 o 
  -9  11   3      388.47      425.00     59.01 o 
  -8  11   3      241.81      226.49     44.03 o 
  -7  11   3     7813.14     7561.31    379.96 o 
  -6  11   3      406.28      346.07     50.64 o 
  -5  11   3     5699.46     5659.56    278.83 o 
  -4  11   3      797.59      702.15     50.17 o 
  -3  11   3      564.86      575.75     33.25 o 
  -2  11   3      926.00     1048.12     61.44 o 
  -1  11   3     8312.27     8404.22    419.59 o 
   0  11   3      191.74      186.18     31.89 o 
   1  11   3     8842.67     8505.57    420.68 o 
   2  11   3      929.04      947.68     70.81 o 
   3  11   3      363.25      409.06     36.63 o 
   4  11   3      577.56      576.35     47.18 o 
   5  11   3     5516.16     5395.87    279.05 o 
   6  11   3      399.02      374.19     41.15 o 
   7  11   3     8004.13     7647.89    382.45 o 
   8  11   3      196.68      190.88     52.71 o 
   9  11   3      401.48      422.71     54.21 o 
  10  11   3      219.31      211.76     41.32 o 
  11  11   3      851.71      838.71     76.93 o 
  12  11   3       91.39       99.10     40.14 o 
 -11  12   3      283.92      271.14     46.85 o 
 -10  12   3      220.37      231.84     41.59 o 
  -9  12   3       57.90       25.08     29.87 o 
  -8  12   3     2571.71     2678.81    148.64 o 
  -7  12   3      166.07      182.32     34.48 o 
  -6  12   3     7586.58     7194.59    363.53 o 
  -5  12   3      143.07      150.74     28.38 o 
  -4  12   3      467.70      452.48     41.66 o 
  -3  12   3      394.97      377.09     34.30 o 
  -2  12   3     2188.42     2272.15    123.45 o 
  -1  12   3      196.00      205.58     33.59 o 
   0  12   3    11243.04    11288.03    555.57 o 
   1  12   3      178.97      258.17     36.71 o 
   2  12   3     2462.39     2409.76    133.41 o 
   3  12   3      353.95      372.57     33.01 o 
   4  12   3      445.41      471.79     41.49 o 
   5  12   3      140.48      127.41     27.16 o 
   6  12   3     7679.35     7379.33    366.33 o 
   7  12   3      170.33      208.13     35.65 o 
   8  12   3     2405.56     2552.64    149.68 o 
   9  12   3       53.64      -32.61     28.57 o 
  10  12   3      137.22      127.49     38.67 o 
  11  12   3      279.89      242.92     47.11 o 
 -11  13   3     1000.31     1053.98     93.63 o 
 -10  13   3      809.20      849.76     72.22 o 
  -9  13   3      103.13       75.53     34.41 o 
  -8  13   3      337.73      325.56     43.78 o 
  -7  13   3     2692.61     2717.49    149.24 o 
  -6  13   3      553.55      561.75     51.93 o 
  -5  13   3     3541.68     3526.04    171.23 o 
  -4  13   3     1669.92     1599.96     88.70 o 
  -3  13   3       96.48       76.12     21.58 o 
  -2  13   3     1154.19     1130.50     70.35 o 
  -1  13   3     4546.85     4466.79    340.78 o 
   0  13   3        0.11       18.17     26.75 o 
   1  13   3     4597.83     4677.57    240.93 o 
   2  13   3     1424.31     1283.77     83.26 o 
   3  13   3       80.74       95.87     18.71 o 
   4  13   3     1428.99     1295.88     86.04 o 
   5  13   3     3214.83     2845.11    168.56 o 
   6  13   3      596.20      573.32     53.06 o 
   7  13   3     2529.09     2584.92    150.22 o 
   8  13   3      417.11      331.70     46.26 o 
   9  13   3      129.78      121.05     37.23 o 
  10  13   3      769.59      740.26     72.01 o 
  11  13   3     1033.59      996.93    107.30 o 
 -10  14   3       81.15       40.48     42.77 o 
  -9  14   3     1301.74     1327.71     90.97 o 
  -8  14   3      215.49      219.58     40.21 o 
  -7  14   3       20.90       41.78     28.58 o 
  -6  14   3     1234.61     1379.21     86.56 o 
  -5  14   3     1649.44     1607.92    105.08 o 
  -4  14   3      231.40      242.52     31.99 o 
  -3  14   3     2870.42     2962.96    131.92 o 
  -2  14   3      376.92      383.55     37.20 o 
  -1  14   3      646.55      636.30     89.68 o 
   0  14   3     2306.11     2250.51    140.32 o 
   1  14   3      723.53      829.44     66.45 o 
   2  14   3      283.20      267.55     64.16 o 
   3  14   3     2945.01     3023.07    157.85 o 
   4  14   3      176.75      210.41     29.65 o 
   5  14   3     1913.93     2054.84    110.03 o 
   6  14   3     1177.00     1210.70     87.13 o 
   7  14   3       58.20       53.15     30.10 o 
   8  14   3      257.07      214.60     40.55 o 
   9  14   3     1231.38     1219.34     95.31 o 
  10  14   3      103.14       84.88     45.68 o 
  -9  15   3       38.22       55.88     40.49 o 
  -8  15   3      680.29      669.95     62.90 o 
  -7  15   3        2.77       42.98     30.02 o 
  -6  15   3      268.93      299.54     39.97 o 
  -5  15   3      283.03      315.77     40.29 o 
  -4  15   3     3880.57     3752.89    198.30 o 
  -3  15   3       77.00       87.87     19.29 o 
  -2  15   3     2201.79     2261.33    102.65 o 
  -1  15   3      202.66      220.21     54.46 o 
   0  15   3       36.77       71.59     43.12 o 
   1  15   3      136.03      127.07     36.59 o 
   2  15   3     2409.39     2316.28    196.09 o 
   3  15   3       60.42       39.12     22.10 o 
   4  15   3     3839.80     3886.99    217.88 o 
   5  15   3      314.37      390.74     42.92 o 
   6  15   3      204.07      192.29     36.77 o 
   7  15   3       18.05       39.07     63.57 o 
   8  15   3      702.02      717.42     89.97 o 
   9  15   3       24.99       -8.19     38.70 o 
  -7  16   3      158.04      180.92     44.62 o 
  -6  16   3       57.73       48.12     30.08 o 
  -5  16   3     1627.94     1816.16    102.74 o 
  -4  16   3       29.22       14.30     23.77 o 
  -3  16   3     1912.53     1950.14    111.86 o 
  -2  16   3       62.81       82.30     18.03 o 
  -1  16   3     1021.09     1077.40    122.26 o 
   0  16   3      277.63      259.71     61.15 o 
   1  16   3     1008.27     1141.50    114.43 o 
   2  16   3       73.18       47.16     49.52 o 
   3  16   3     1940.00     1969.25    111.04 o 
   4  16   3       32.11       16.15     23.04 o 
   5  16   3     1478.43     1502.15    105.74 o 
   6  16   3       76.72       17.38     46.90 o 
   7  16   3      206.70      204.95     39.92 o 
  -6  17   3        1.22        7.44     34.30 o 
  -5  17   3      267.69      257.82     38.83 o 
  -4  17   3     1142.28     1191.92     80.93 o 
  -3  17   3       69.62       95.95     36.13 o 
  -2  17   3     1088.41     1156.75     60.98 o 
  -1  17   3      810.14      825.63    139.75 o 
   0  17   3        2.70       33.84     47.60 o 
   3  17   3       68.58       90.58     23.63 o 
   4  17   3     1240.28     1256.36     82.19 o 
   5  17   3      244.61      297.26     39.57 o 
   6  17   3        6.16       -8.01     28.21 o 
  -3  18   3      469.64      496.46     60.42 o 
  -2  18   3      185.15      148.18     28.02 o 
  -1  18   3       97.32       75.16     54.39 o 
   3  18   3      519.09      511.65     46.16 o 
   2   0   4    12383.59    12529.29    490.96 o 
   3   0   4     1344.16     1469.32     44.38 o 
   4   0   4    17432.93    16872.83    449.12 o 
   5   0   4      674.25      812.74     31.12 o 
   6   0   4    37725.63    37281.30   1088.62 o 
   7   0   4      561.41      535.85     29.25 o 
   8   0   4     8454.21     9054.71    298.56 o 
   9   0   4      880.61      904.73     43.89 o 
  10   0   4     1049.97     1138.90     51.61 o 
  11   0   4      173.06      187.91     23.66 o 
  12   0   4     3751.42     3896.36    137.49 o 
  13   0   4       12.14       -7.13     19.87 o 
  14   0   4     2372.36     2431.80    107.33 o 
  15   0   4       23.37      -33.34     34.43 o 
 -15   1   4      630.99      560.51     43.87 o 
 -14   1   4       36.45       11.91     26.27 o 
 -13   1   4     2262.25     2211.09    105.06 o 
 -12   1   4      108.87      109.86     22.01 o 
 -11   1   4     2141.23     2284.94     85.86 o 
 -10   1   4     2057.57     2078.41     81.37 o 
  -9   1   4     2171.91     2113.04     76.12 o 
  -8   1   4     1144.57     1183.53     40.53 o 
  -7   1   4    18755.01    19071.16    533.74 o 
  -6   1   4      796.24      978.24     43.43 o 
  -5   1   4    25093.70    24930.52    789.48 o 
  -4   1   4     8166.70     8640.51    261.29 o 
  -3   1   4     1471.67     1746.05     67.53 o 
   0   1   4     6219.94     6929.65    535.11 o 
   3   1   4     1812.91     1839.51    176.82 o 
   4   1   4     6969.45     7298.06    232.20 o 
   5   1   4    27979.91    27630.60    703.01 o 
   6   1   4      971.06     1128.00     35.88 o 
   7   1   4    16503.73    16497.09    685.03 o 
   8   1   4      820.13      805.69     39.02 o 
   9   1   4     1843.26     1874.25     75.92 o 
  10   1   4     2122.20     2237.52     82.82 o 
  11   1   4     2144.79     2221.16     85.84 o 
  12   1   4      183.93      164.54     27.76 o 
  13   1   4     2406.37     2510.34     91.15 o 
  14   1   4       59.47       25.11     26.85 o 
  15   1   4      607.56      560.44     42.77 o 
 -15   2   4      738.38      711.82     87.59 o 
 -14   2   4      785.92      724.79     50.16 o 
 -13   2   4       34.35       30.17     25.55 o 
 -12   2   4     2126.88     2130.15     94.92 o 
 -11   2   4     2357.38     2382.17    110.14 o 
 -10   2   4      165.74      194.19     21.65 o 
  -9   2   4     5466.17     5606.98    152.07 o 
  -8   2   4     1471.41     1456.12     49.90 o 
  -7   2   4     2032.19     1983.22     56.95 o 
  -6   2   4    15447.98    15153.67    406.87 o 
  -5   2   4    10227.20    10689.77    285.08 o 
  -4   2   4     8158.57     8441.21    250.50 o 
  -3   2   4    16302.15    16812.42    688.62 o 
  -2   2   4     5700.76     5927.66    409.53 o 
   1   2   4     9531.49     9645.90    485.35 o 
   2   2   4     6060.87     5903.25    400.81 o 
   3   2   4    13678.10    13727.11    478.06 o 
   4   2   4     8180.76     8466.26    247.85 o 
   5   2   4     9920.39    10467.31    310.22 o 
   6   2   4    15690.71    15168.21    442.98 o 
   7   2   4     1785.19     1693.44     69.10 o 
   8   2   4     2177.42     1914.61     89.49 o 
   9   2   4     5192.81     5195.08    165.42 o 
  10   2   4      197.03      213.56     22.73 o 
  11   2   4     2603.77     2704.15     95.98 o 
  12   2   4     1957.93     2014.72     94.36 o 
  13   2   4       39.24       48.05     25.79 o 
  14   2   4      926.57      763.27     92.59 o 
  15   2   4      698.39      604.61     58.89 o 
 -15   3   4       52.82       65.95     60.26 o 
 -14   3   4      298.57      318.08     45.14 o 
 -13   3   4      512.73      466.20     51.26 o 
 -12   3   4      699.46      653.60     45.58 o 
 -11   3   4       94.09       72.90     24.74 o 
 -10   3   4    10704.28    10746.76    414.72 o 
  -9   3   4       61.04       49.02     15.30 o 
  -8   3   4     5659.94     5865.70    170.15 o 
  -7   3   4     1219.54     1171.72     42.07 o 
  -6   3   4     1835.46     1880.11     58.06 o 
  -5   3   4     3170.52     3017.95     98.09 o 
  -4   3   4    38328.73    39398.93   1255.86 o 
  -3   3   4       17.00       16.04     12.11 o 
  -2   3   4    22431.05    23786.64   1607.54 o 
   0   3   4        4.39       -7.76      3.88 o 
   2   3   4    21613.00    23597.59   1580.23 o 
   3   3   4       27.32       -5.27     13.38 o 
   4   3   4    35099.26    36327.52   1770.26 o 
   5   3   4     3522.57     3374.91    110.34 o 
   6   3   4     1574.94     1557.21     55.57 o 
   7   3   4     1046.88     1009.42     40.27 o 
   8   3   4     5253.98     5212.74    166.73 o 
   9   3   4      112.37      125.20     19.20 o 
  10   3   4    11070.05    11046.30    363.45 o 
  11   3   4       85.50      111.75     25.69 o 
  12   3   4      856.97      781.71     60.71 o 
  13   3   4      477.60      443.81     69.28 o 
  14   3   4      337.68      338.57     46.93 o 
  15   3   4       32.16      -27.04     34.35 o 
 -15   4   4     1136.40     1122.75     84.64 o 
 -14   4   4       64.41       44.73     41.94 o 
 -13   4   4      139.58      155.47     38.23 o 
 -12   4   4       57.20       42.79     33.16 o 
 -11   4   4     3749.89     3777.08    185.73 o 
 -10   4   4      152.04      158.72     23.00 o 
  -9   4   4     9753.27     9648.18    290.05 o 
  -8   4   4      547.91      571.21     27.97 o 
  -7   4   4     3583.83     3660.15    106.83 o 
  -6   4   4      478.42      493.36     24.17 o 
  -5   4   4    12904.30    13448.79    416.70 o 
  -4   4   4     3610.02     3549.37    189.48 o 
  -3   4   4    38917.20    38351.89   1775.05 o 
  -2   4   4      626.90      656.52     61.14 o 
  -1   4   4     9503.28    10162.95    510.73 o 
   0   4   4     6186.74     5129.99    360.74 o 
   1   4   4     9014.60     9557.79    668.19 o 
   2   4   4      530.37      546.23     47.84 o 
   3   4   4    40099.55    35383.63   2488.72 o 
   4   4   4     3886.59     4025.42    259.00 o 
   5   4   4    10451.66    10783.28    585.46 o 
   6   4   4      568.08      628.79     34.91 o 
   7   4   4     2562.02     2750.87    164.32 o 
   8   4   4      448.74      449.24     35.15 o 
   9   4   4     9635.35     9693.27    373.63 o 
  10   4   4      160.42      150.38     26.53 o 
  11   4   4     3550.34     3518.16    185.16 o 
  12   4   4       38.63       50.64     32.93 o 
  13   4   4      122.11      155.52     38.68 o 
  14   4   4       46.96       15.11     35.84 o 
  15   4   4     1362.71     1420.62     88.27 o 
 -14   5   4      760.32      903.87     71.04 o 
 -13   5   4      818.39      795.95     65.13 o 
 -12   5   4      932.88      785.16     67.26 o 
 -11   5   4      809.29      771.57     58.03 o 
 -10   5   4     6058.81     6373.97    223.21 o 
  -9   5   4     1859.04     1889.33     78.94 o 
  -8   5   4     7013.85     7317.05    241.55 o 
  -7   5   4     2882.00     3028.93    111.06 o 
  -6   5   4     2506.78     2649.22     94.61 o 
  -5   5   4     4646.78     4828.54    205.82 o 
  -4   5   4    23032.73    22964.82   1103.42 o 
  -3   5   4      772.32      804.33     48.52 o 
  -2   5   4    25133.27    25437.99   1017.86 o 
  -1   5   4     5160.84     5854.34    389.20 o 
   0   5   4     3480.52     3641.63    261.73 o 
   2   5   4    23464.99    24392.06   1680.65 o 
   3   5   4      920.96      812.47     65.12 o 
   4   5   4    23705.80    23418.26   1545.82 o 
   5   5   4     5379.81     5583.89    277.59 o 
   6   5   4     2352.69     2502.20    132.64 o 
   7   5   4     2918.62     3158.80    127.09 o 
   8   5   4     6317.11     6733.47    274.88 o 
   9   5   4     1963.17     2189.33     91.88 o 
  10   5   4     6198.32     6502.89    255.38 o 
  11   5   4      819.41      869.64     54.17 o 
  12   5   4     1052.50     1030.69     72.06 o 
  13   5   4      810.90      701.04     64.55 o 
  14   5   4      804.77      815.26     70.18 o 
 -14   6   4      991.54      914.79     75.80 o 
 -13   6   4      145.82      147.21     40.15 o 
 -12   6   4     2267.54     2324.96    121.25 o 
 -11   6   4     1522.47     1557.51     70.44 o 
 -10   6   4      149.17      146.73     23.26 o 
  -9   6   4     5271.59     5303.61    181.08 o 
  -8   6   4     4749.74     4985.09    232.64 o 
  -7   6   4      541.96      503.02     41.21 o 
  -6   6   4     9213.00     8697.55    420.63 o 
  -5   6   4     1366.06     1299.61     76.31 o 
  -3   6   4    15390.39    15510.75    589.88 o 
  -2   6   4     9935.90    10318.92    370.41 o 
  -1   6   4     2321.57     2424.23    103.50 o 
   0   6   4    16700.80    15854.53    757.40 o 
   2   6   4    10264.62    10997.90    700.97 o 
   3   6   4    13372.68    13799.85   1007.75 o 
   5   6   4     1295.65     1281.40    100.71 o 
   6   6   4     8017.06     8525.15    543.57 o 
   7   6   4      512.36      495.69    150.38 o 
   8   6   4     4998.70     5314.48    251.28 o 
   9   6   4     4628.38     4807.44    254.07 o 
  10   6   4      179.05      179.49     27.53 o 
  11   6   4     1718.23     1671.86     81.35 o 
  12   6   4     1893.33     1848.46    116.35 o 
  13   6   4      136.21      117.99     38.96 o 
  14   6   4     1091.99     1093.34     68.89 o 
 -14   7   4      252.50      270.37     47.49 o 
 -13   7   4     3068.76     3208.02    168.86 o 
 -12   7   4      128.70      121.81     30.76 o 
 -11   7   4     1177.54     1155.93     57.80 o 
 -10   7   4      379.34      342.36     35.72 o 
  -9   7   4      746.25      803.44     51.25 o 
  -8   7   4     1222.72     1190.67     78.54 o 
  -7   7   4    18558.54    18012.26    877.79 o 
  -6   7   4      472.98      432.99     41.10 o 
  -5   7   4     7872.28     7563.31    364.41 o 
  -4   7   4     1638.44     1639.27    124.93 o 
  -3   7   4     1383.16     1540.98     69.39 o 
  -2   7   4     1459.58     1548.39     87.74 o 
  -1   7   4    18883.58    18388.61    744.29 o 
   0   7   4      690.54      753.95     45.77 o 
   1   7   4    18947.86    18294.20   1255.95 o 
   2   7   4     1623.27     1746.33    113.95 o 
   3   7   4     1551.86     1610.81    113.45 o 
   4   7   4     1248.66     1274.28    105.73 o 
   5   7   4     7836.76     7112.94    504.60 o 
   6   7   4      401.49      414.65     52.10 o 
   7   7   4    18559.35    18638.69   1230.21 o 
   8   7   4     1140.81     1155.09     75.28 o 
   9   7   4      707.75      799.69     60.97 o 
  10   7   4      306.77      277.50     41.16 o 
  11   7   4     1209.03     1233.68    106.33 o 
  12   7   4      127.55       87.22     29.78 o 
  13   7   4     3155.48     3105.33    168.43 o 
  14   7   4      266.27      212.66     38.93 o 
 -13   8   4       54.53       52.68     39.38 o 
 -12   8   4     2792.78     3114.40    131.85 o 
 -11   8   4      341.38      323.55     37.70 o 
 -10   8   4      154.63      148.86     28.68 o 
  -9   8   4      146.16      169.79     34.94 o 
  -8   8   4     6803.24     6779.54    339.98 o 
  -7   8   4       31.90       39.63     37.86 o 
  -6   8   4    14049.90    13183.70    648.48 o 
  -5   8   4      167.02      154.69     26.97 o 
  -4   8   4     2896.93     2812.64    148.91 o 
  -3   8   4     1498.27     1608.88    173.90 o 
  -2   8   4    10795.92    11008.61    433.46 o 
  -1   8   4      198.39      248.89     16.79 o 
   0   8   4    14383.75    14501.77    569.29 o 
   1   8   4      140.21      172.84     39.21 o 
   2   8   4    10004.76     9727.88    712.01 o 
   3   8   4     1729.07     1638.14    117.10 o 
   4   8   4     2952.67     2819.90    197.73 o 
   5   8   4      333.39      347.02     40.40 o 
   6   8   4    14111.91    13771.50    906.63 o 
   7   8   4       70.66       49.64     32.36 o 
   8   8   4     6533.26     6757.23    473.34 o 
   9   8   4      201.47      154.54     47.21 o 
  10   8   4      176.75      186.94     63.75 o 
  11   8   4      269.38      239.59     42.31 o 
  12   8   4     2587.60     2585.46    131.43 o 
  13   8   4       76.79       70.61     42.32 o 
 -13   9   4     1781.25     1791.80    165.55 o 
 -12   9   4      656.18      721.12     54.17 o 
 -11   9   4     1368.13     1568.16     99.44 o 
 -10   9   4     1027.14      935.08     72.55 o 
  -9   9   4      349.00      363.42     44.35 o 
  -8   9   4     1100.41     1090.54     77.18 o 
  -7   9   4     9301.71     9067.37    464.54 o 
  -6   9   4     1060.51      988.39     64.89 o 
  -5   9   4     4811.65     4657.76    234.77 o 
  -4   9   4     2393.42     2374.61    137.19 o 
  -3   9   4      240.38      285.33     23.62 o 
  -2   9   4     5891.67     6371.87    218.62 o 
  -1   9   4    12155.65    12607.46    547.49 o 
   0   9   4      151.81      156.33     15.59 o 
   1   9   4    14592.93    15295.33    549.27 o 
   2   9   4     5149.26     5248.86    410.32 o 
   3   9   4      270.97      305.61     32.23 o 
   4   9   4     2983.14     2925.98    184.81 o 
   5   9   4     4928.17     4548.13    320.76 o 
   6   9   4      847.17      775.28     81.08 o 
   7   9   4     9971.70    10156.47    648.72 o 
   8   9   4     1252.16     1219.27    105.11 o 
   9   9   4      331.11      265.56     53.96 o 
  10   9   4      926.68      829.79     97.00 o 
  11   9   4     1305.19     1406.62     80.97 o 
  12   9   4      650.80      646.26     54.56 o 
  13   9   4     1711.57     2004.01    115.73 o 
 -12  10   4     1170.40     1372.17    129.63 o 
 -11  10   4     1357.94     1323.77     92.77 o 
 -10  10   4      294.35      246.51     41.74 o 
  -9  10   4     2568.69     2335.67    142.46 o 
  -8  10   4     1566.03     1653.88     93.31 o 
  -7  10   4       46.41       60.90     27.12 o 
  -6  10   4     3412.16     3482.60    187.48 o 
  -5  10   4     1726.60     1712.31    105.57 o 
  -4  10   4      599.57      592.88     48.44 o 
  -3  10   4    11193.05    11325.14    457.44 o 
  -2  10   4     1674.74     1582.77     62.74 o 
  -1  10   4     1778.22     1907.88     84.69 o 
   0  10   4     9771.85     9404.69    464.41 o 
   1  10   4     1608.58     1619.57    104.93 o 
   2  10   4     1613.69     1543.45    141.96 o 
   3  10   4    11056.51    10857.40    540.87 o 
   4  10   4      638.23      657.31     49.16 o 
   5  10   4     2123.39     2120.82    141.91 o 
   6  10   4     3662.77     3721.56    257.39 o 
   7  10   4      131.12      133.18     37.27 o 
   8  10   4     1106.96     1143.46     92.53 o 
   9  10   4     2729.41     2737.22    149.66 o 
  10  10   4      251.61      244.92     45.38 o 
  11  10   4     1343.39     1328.33     96.84 o 
  12  10   4     1277.44     1465.67     82.93 o 
 -12  11   4      585.04      529.49     59.73 o 
 -11  11   4      373.32      427.34     54.08 o 
 -10  11   4     2668.45     2777.83    154.36 o 
  -9  11   4       36.24       46.54     30.65 o 
  -8  11   4     2198.28     2095.62    129.65 o 
  -7  11   4      112.12      172.82     34.07 o 
  -6  11   4      580.30      712.62     58.60 o 
  -5  11   4      794.47      785.62    105.68 o 
  -4  11   4     8552.93     8749.82    421.26 o 
  -3  11   4       99.01      109.77     18.83 o 
  -2  11   4     7290.62     7317.83    319.84 o 
  -1  11   4      475.99      424.47     29.31 o 
   0  11   4      724.16      630.80     54.47 o 
   1  11   4      479.59      442.19     45.96 o 
   2  11   4     8354.93     8392.63    379.93 o 
   3  11   4      101.25       80.42     18.25 o 
   4  11   4     8529.10     8363.09    421.44 o 
   5  11   4      836.44      867.17     65.67 o 
   6  11   4      721.73      704.14     57.99 o 
   7  11   4      212.84      230.84     37.05 o 
   8  11   4     2574.40     2432.90    135.43 o 
   9  11   4       26.12       68.87     32.33 o 
  10  11   4     2794.16     2581.54    202.99 o 
  11  11   4      423.69      442.31     56.73 o 
  12  11   4      470.52      465.33     60.72 o 
 -11  12   4     1116.01     1072.43     87.07 o 
 -10  12   4       72.23       74.25     35.38 o 
  -9  12   4     2126.74     2064.73    123.71 o 
  -8  12   4      225.32      195.29     37.37 o 
  -7  12   4      450.53      440.09     48.70 o 
  -6  12   4       17.56       -4.94     24.31 o 
  -5  12   4     3207.76     2991.80    165.16 o 
  -4  12   4       88.56       95.90     24.58 o 
  -3  12   4     6733.44     6629.41    280.31 o 
  -2  12   4      152.99      191.87     25.66 o 
  -1  12   4     2541.28     2545.45    125.36 o 
   0  12   4       59.25       35.76     26.79 o 
   1  12   4     2291.28     2085.43    132.84 o 
   2  12   4      225.89      234.01     56.23 o 
   3  12   4     7091.51     6805.69    332.80 o 
   4  12   4       68.69       76.33     22.12 o 
   5  12   4     3281.23     3170.25    199.95 o 
   6  12   4        9.95       10.82     26.65 o 
   7  12   4      565.42      573.20     53.83 o 
   8  12   4      192.34      133.68     35.41 o 
   9  12   4     2090.67     2081.95    127.37 o 
  10  12   4       94.75       87.57     39.01 o 
  11  12   4     1158.53     1238.83     91.88 o 
 -10  13   4     1642.25     1727.18    111.78 o 
  -9  13   4      211.95      243.78     48.81 o 
  -8  13   4     1063.90     1042.93     80.38 o 
  -7  13   4     1219.27     1250.42     85.79 o 
  -6  13   4       25.35        6.05     25.20 o 
  -5  13   4      644.83      640.73     50.57 o 
  -4  13   4     3646.46     3633.85    203.92 o 
  -3  13   4       55.31       66.68     18.35 o 
  -2  13   4     3016.59     3092.00    138.03 o 
  -1  13   4     3044.51     3060.91    156.36 o 
   0  13   4      464.18      420.30     54.62 o 
   1  13   4     2994.20     2956.95    166.42 o 
   2  13   4     3320.12     3281.22    163.83 o 
   3  13   4       39.60       30.63     18.64 o 
   4  13   4     3917.20     4070.59    202.30 o 
   5  13   4      443.32      375.59     44.01 o 
   6  13   4       72.51       86.23     28.54 o 
   7  13   4     1369.49     1387.91     90.78 o 
   8  13   4     1125.02     1232.30    106.24 o 
   9  13   4      276.92      261.99     45.11 o 
  10  13   4     1597.63     1738.14    114.61 o 
  -9  14   4      472.10      466.91     55.13 o 
  -8  14   4      894.42      812.49     68.46 o 
  -7  14   4      174.81      170.31     38.56 o 
  -6  14   4     2147.14     2061.43    125.10 o 
  -5  14   4      486.39      546.21     79.63 o 
  -4  14   4      558.06      580.64     62.23 o 
  -3  14   4     1316.11     1415.19     69.58 o 
  -2  14   4     1518.36     1483.31     67.33 o 
  -1  14   4      674.68      713.23     53.80 o 
   0  14   4     4638.95     4639.77    233.09 o 
   1  14   4      659.34      672.87     62.14 o 
   2  14   4     1199.74     1155.24     76.98 o 
   3  14   4     1187.78     1297.86     81.50 o 
   4  14   4      470.61      461.32     44.73 o 
   5  14   4      606.69      618.77     70.14 o 
   6  14   4     2386.39     2313.46    130.00 o 
   7  14   4      130.47      115.02     34.06 o 
   8  14   4      877.69      878.30     72.71 o 
   9  14   4      502.82      598.79    121.20 o 
  -8  15   4       72.00      127.03     35.95 o 
  -7  15   4     1999.52     2028.34    121.97 o 
  -6  15   4       62.91       75.27     30.41 o 
  -5  15   4     2440.25     2522.90    138.74 o 
  -4  15   4      114.65      126.95     30.14 o 
  -3  15   4       99.37      113.22     21.59 o 
  -2  15   4      339.63      399.04     39.37 o 
  -1  15   4     3270.91     3474.17    149.53 o 
   0  15   4        7.50        4.07     17.55 o 
   1  15   4     3365.41     3333.04    187.85 o 
   2  15   4      252.10      259.73     28.44 o 
   3  15   4       62.21       43.24     20.68 o 
   4  15   4      174.33      167.33     40.15 o 
   5  15   4     2366.99     2487.00    251.78 o 
   6  15   4       87.73       97.40     31.64 o 
   7  15   4     1997.23     2020.09    123.33 o 
   8  15   4      105.46      113.00     38.54 o 
  -7  16   4       16.10        9.55     30.24 o 
  -6  16   4     2266.23     2261.74    126.33 o 
  -5  16   4      101.97       92.34     30.59 o 
  -4  16   4      265.11      283.54     37.75 o 
  -3  16   4      239.50      241.57     47.45 o 
  -2  16   4      552.19      605.95     40.71 o 
  -1  16   4       24.76       21.89     16.97 o 
   0  16   4     3673.89     3930.87    200.21 o 
   2  16   4      569.86      570.57     44.31 o 
   3  16   4      190.93      182.84     27.85 o 
   4  16   4      256.94      275.60     90.85 o 
   5  16   4      120.59       96.74     29.86 o 
   6  16   4     2081.18     2005.94    126.30 o 
   7  16   4        5.71        1.35     29.92 o 
  -5  17   4      957.75     1008.64     83.40 o 
  -4  17   4      907.08      935.43     67.92 o 
  -3  17   4       37.08       40.60     25.07 o 
  -2  17   4      390.36      448.75     40.36 o 
  -1  17   4     1382.47     1529.69     82.86 o 
   0  17   4       15.05       20.46     28.32 o 
   3  17   4       34.64       47.84     23.07 o 
   4  17   4      845.95      860.34     66.81 o 
   5  17   4      994.04     1082.50     77.92 o 
  -2  18   4      136.56      140.52     24.39 o 
  -1  18   4      519.81      543.73     53.67 o 
   0  18   4      422.13      362.65     57.17 o 
   1   0   5    10709.25    11742.34    461.36 o 
   2   0   5     2886.09     3092.87     87.33 o 
   3   0   5    41103.98    41685.75   1127.09 o 
   4   0   5       34.20       33.47      7.02 o 
   5   0   5    21778.31    21176.87    580.51 o 
   7   0   5     1648.14     1610.20     55.70 o 
   8   0   5      523.52      541.61     31.04 o 
   9   0   5    15515.92    15428.68    502.74 o 
  10   0   5      169.64      150.86     21.60 o 
  11   0   5     5564.13     5763.48    196.19 o 
  12   0   5       53.55       27.24     20.57 o 
  13   0   5        1.42      -26.56     19.21 o 
  14   0   5       11.82      -15.88     25.61 o 
  15   0   5     1593.72     1645.71    100.99 o 
 -15   1   5      108.52       60.23     29.08 o 
 -14   1   5      528.44      589.26     44.57 o 
 -13   1   5      578.51      624.72     42.79 o 
 -12   1   5      591.50      551.41     34.86 o 
 -11   1   5      588.88      594.55     36.37 o 
 -10   1   5     9670.93     9905.58    320.67 o 
  -9   1   5      955.16      938.73     43.52 o 
  -8   1   5     5300.68     5261.27    147.81 o 
  -7   1   5     1886.21     1868.78     78.12 o 
  -6   1   5     1575.16     1622.85     58.91 o 
  -5   1   5     4127.08     4293.08    135.93 o 
  -4   1   5    26382.86    26021.45    893.27 o 
  -3   1   5     1233.10     1187.28     43.73 o 
  -2   1   5    29540.99    31579.46   1992.25 o 
   0   1   5        0.53       24.99     36.87 o 
   1   1   5     8368.43     9665.79    386.18 o 
   2   1   5    29799.70    30968.32    925.32 o 
   3   1   5     1170.89     1128.28     38.93 o 
   4   1   5    27997.48    28654.96    795.81 o 
   5   1   5     4250.50     4425.14    132.25 o 
   6   1   5     1453.65     1512.92     53.03 o 
   7   1   5     2518.16     2423.21     71.89 o 
   8   1   5     4494.67     4379.16    146.90 o 
   9   1   5      832.39      844.65     43.41 o 
  10   1   5     9497.16     9495.24    320.47 o 
  11   1   5      704.92      704.72     38.50 o 
  12   1   5      560.41      567.02     35.55 o 
  13   1   5      384.47      346.65     37.34 o 
  14   1   5      565.30      623.72     44.76 o 
  15   1   5       77.36       47.69     34.14 o 
 -15   2   5      605.76      646.38     58.95 o 
 -14   2   5     1291.45     1250.49     65.08 o 
 -13   2   5      153.61      135.88     29.42 o 
 -12   2   5     1906.35     1914.51    109.46 o 
 -11   2   5     2964.67     2870.34    118.94 o 
 -10   2   5      169.21      164.38     21.12 o 
  -9   2   5     5874.46     6152.84    219.52 o 
  -8   2   5     4893.13     5072.91    153.99 o 
  -7   2   5     1330.60     1299.65     42.75 o 
  -6   2   5    17153.88    17246.27    517.07 o 
  -5   2   5     9329.84     9969.04    315.73 o 
  -4   2   5      798.79      757.46     29.74 o 
  -3   2   5    18501.14    18297.93    651.74 o 
  -2   2   5     5274.77     5311.06    228.22 o 
  -1   2   5     6065.49     5125.46    255.14 o 
   2   2   5     4460.37     4551.17    145.49 o 
   3   2   5    17314.31    16716.03    467.30 o 
   4   2   5      628.52      574.99     40.47 o 
   5   2   5     8815.57     9209.05    280.65 o 
   6   2   5    18482.53    18175.93    516.67 o 
   7   2   5      995.85      970.19     42.12 o 
   8   2   5     4802.47     5018.30    154.50 o 
   9   2   5     6518.67     6949.77    199.69 o 
  10   2   5      226.36      242.63     23.31 o 
  11   2   5     2577.27     2692.11    101.26 o 
  12   2   5     1984.24     1959.06     89.61 o 
  13   2   5      142.03       93.74     34.71 o 
  14   2   5     1050.49      984.10     77.24 o 
  15   2   5      663.50      723.19     60.84 o 
 -15   3   5      720.58      713.19     59.99 o 
 -14   3   5      261.23      285.32     44.81 o 
 -13   3   5     2821.56     2885.03    149.48 o 
 -12   3   5      170.25      151.73     28.35 o 
 -11   3   5     2334.43     2420.20    108.38 o 
 -10   3   5      731.43      779.02     46.91 o 
  -9   3   5     1414.73     1481.31     76.03 o 
  -8   3   5     1165.38     1171.79     46.32 o 
  -7   3   5    12974.51    13495.06    400.75 o 
  -6   3   5      314.55      311.55     18.49 o 
  -5   3   5    16736.12    16882.71    515.72 o 
  -4   3   5     3564.20     3791.20    126.05 o 
  -3   3   5     1108.72     1262.79     76.04 o 
  -2   3   5     1699.35     1628.57    112.65 o 
  -1   3   5    35020.89    37681.51   2677.82 o 
   0   3   5     1846.03     2118.61    113.44 o 
   1   3   5    33558.74    34073.68   1765.05 o 
   2   3   5     1404.43     1335.13     78.95 o 
   3   3   5     1466.16     1713.21     77.96 o 
   4   3   5     3782.13     3631.35    125.32 o 
   5   3   5    18783.85    18240.97    510.19 o 
   6   3   5      235.81      245.84     20.00 o 
   7   3   5    13621.15    13576.33    396.14 o 
   8   3   5     1296.63     1250.11     45.68 o 
   9   3   5     1378.17     1419.50     61.03 o 
  10   3   5      657.53      701.81     40.17 o 
  11   3   5     2429.08     2576.97    109.28 o 
  12   3   5      154.84      125.21     35.10 o 
  13   3   5     2765.54     2684.73    148.53 o 
  14   3   5      292.35      265.87     43.83 o 
  15   3   5      597.29      541.62     57.14 o 
 -14   4   5     1764.27     1596.02    103.87 o 
 -13   4   5       90.26      130.07     37.09 o 
 -12   4   5     3889.14     3983.64    194.84 o 
 -11   4   5       18.36       -0.36     28.34 o 
 -10   4   5      580.56      599.62     46.11 o 
  -9   4   5       24.79       36.28     14.96 o 
  -8   4   5     9632.44     9889.67    292.14 o 
  -7   4   5       20.74       -4.83     10.49 o 
  -6   4   5    21830.18    21610.48    633.12 o 
  -5   4   5      625.27      763.58     47.92 o 
  -4   4   5     4570.47     4786.17    226.88 o 
  -3   4   5       51.30       57.08     16.48 o 
  -2   4   5    15565.23    15729.10    803.84 o 
  -1   4   5     3990.06     4342.62    314.45 o 
   0   4   5    47918.38    47073.32   3572.42 o 
   1   4   5     3805.95     4365.68    225.39 o 
   3   4   5      100.15       91.87     20.66 o 
   4   4   5     5582.80     5747.46    396.50 o 
   5   4   5      727.67      832.63     51.17 o 
   6   4   5    20758.99    21461.35    813.81 o 
   7   4   5       12.18       18.43     16.10 o 
   8   4   5     9189.90     9584.16    375.95 o 
   9   4   5       47.27       77.27     22.02 o 
  10   4   5      820.35      954.83     52.41 o 
  11   4   5       10.14        2.83     28.86 o 
  12   4   5     3479.27     3674.80    231.85 o 
  13   4   5       85.54       74.87     35.87 o 
  14   4   5     1858.26     1859.57    106.93 o 
 -14   5   5       28.74      -39.70     34.34 o 
 -13   5   5     2739.04     2890.32    149.95 o 
 -12   5   5      197.41      194.37     39.64 o 
 -11   5   5     1224.53     1227.59     94.08 o 
 -10   5   5     1354.55     1397.48     65.98 o 
  -9   5   5      704.29      718.47     46.64 o 
  -8   5   5      884.91      928.31     44.31 o 
  -7   5   5    13394.01    13303.25    460.80 o 
  -6   5   5      475.93      483.95     40.85 o 
  -5   5   5    10671.09    11104.33    450.88 o 
  -4   5   5     5578.52     5840.76    390.35 o 
  -3   5   5     2451.80     2514.36    130.97 o 
  -2   5   5     7486.29     7764.75    486.18 o 
  -1   5   5    30514.93    30224.59   1543.89 o 
   0   5   5       89.06       82.74     23.03 o 
   1   5   5    30653.43    30950.08   2031.95 o 
   2   5   5     6399.57     6246.00    466.36 o 
   4   5   5     6589.13     6972.18    564.46 o 
   5   5   5    13405.01    13311.06    789.71 o 
   6   5   5      799.65      766.63     45.52 o 
   7   5   5    14404.03    14504.47    527.22 o 
   8   5   5      699.46      760.62     48.06 o 
   9   5   5      617.64      613.99     43.47 o 
  10   5   5     1551.45     1777.69     78.73 o 
  11   5   5     1345.75     1470.80     73.08 o 
  12   5   5      311.64      322.19     44.34 o 
  13   5   5     2631.46     2604.34    149.03 o 
  14   5   5       58.91       30.51     36.86 o 
 -14   6   5      556.96      553.96     57.34 o 
 -13   6   5       25.80       31.22     36.00 o 
 -12   6   5     1725.70     1773.51    103.03 o 
 -11   6   5     2359.00     2363.81     89.93 o 
 -10   6   5      158.83      154.47     24.47 o 
  -9   6   5     3807.55     3847.23    148.46 o 
  -8   6   5     2235.04     2222.45     87.77 o 
  -7   6   5      783.23      820.88     46.89 o 
  -6   6   5     7085.73     7400.21    298.05 o 
  -5   6   5     6545.30     6475.89    298.04 o 
  -3   6   5    20184.42    20529.17    959.80 o 
  -2   6   5     7998.45     8076.01    347.84 o 
  -1   6   5     2548.31     2678.23    192.18 o 
   0   6   5     9682.60     9805.11    502.59 o 
   1   6   5     2049.43     2107.94    162.80 o 
   2   6   5     9084.87     9609.97    571.78 o 
   3   6   5    19282.60    18832.27   1333.88 o 
   5   6   5     5191.65     5562.20    285.37 o 
   6   6   5     7214.09     7781.69    360.62 o 
   7   6   5      723.85      640.77     52.88 o 
   8   6   5     2328.21     2433.17    125.11 o 
   9   6   5     4758.48     4865.15    212.93 o 
  10   6   5      257.69      323.10     46.32 o 
  11   6   5     2033.49     1983.36    100.29 o 
  12   6   5     1654.19     1527.19    100.75 o 
  13   6   5       41.69       51.49     37.40 o 
  14   6   5      441.32      429.09     55.26 o 
 -14   7   5      329.89      371.92     52.91 o 
 -13   7   5      360.75      322.51     49.29 o 
 -12   7   5      877.44     1009.71     73.69 o 
 -11   7   5      214.10      208.02     28.41 o 
 -10   7   5     3733.58     4019.91    182.15 o 
  -9   7   5       20.13       -2.29     23.60 o 
  -8   7   5     4463.44     4576.60    182.83 o 
  -7   7   5     2040.63     2080.51    130.98 o 
  -6   7   5      363.73      468.07     43.69 o 
  -5   7   5     1011.89     1020.64     62.99 o 
  -4   7   5    14520.42    14589.21   1037.16 o 
  -3   7   5       81.01       92.44     24.04 o 
  -2   7   5    20576.39    21339.93   1029.39 o 
  -1   7   5     3171.39     2853.51    167.97 o 
   0   7   5       19.85       23.32     38.04 o 
   2   7   5    18676.08    18771.19   1365.73 o 
   3   7   5      148.47      170.92     25.51 o 
   4   7   5    16810.76    15450.63   1011.12 o 
   5   7   5      859.92      791.14     79.99 o 
   6   7   5      467.65      505.78     58.69 o 
   7   7   5     2617.81     2703.70    128.39 o 
   8   7   5     4125.66     4203.36    281.09 o 
   9   7   5       30.46       36.27     27.20 o 
  10   7   5     4521.35     4880.93    223.62 o 
  11   7   5      339.37      362.50     44.19 o 
  12   7   5      892.47      929.98     88.82 o 
  13   7   5      322.88      322.05     49.84 o 
  14   7   5      390.25      456.61     55.12 o 
 -13   8   5        4.56        0.61     36.86 o 
 -12   8   5       45.50       12.84     34.61 o 
 -11   8   5     1899.80     1867.65     95.83 o 
 -10   8   5      118.02      138.68     28.80 o 
  -9   8   5     6138.08     6248.77    314.23 o 
  -8   8   5      258.11      202.78     35.86 o 
  -7   8   5      328.09      338.13     39.30 o 
  -6   8   5      634.53      623.94     62.10 o 
  -5   8   5     6079.25     6206.80    308.49 o 
  -4   8   5     1705.63     1673.39     92.86 o 
  -3   8   5    24244.50    24488.21    986.34 o 
  -2   8   5      471.05      429.93     66.50 o 
  -1   8   5     4460.16     4515.67    190.12 o 
   0   8   5      168.99      184.23     39.97 o 
   2   8   5      517.14      441.15     40.83 o 
   3   8   5    23743.67    23825.40   1626.25 o 
   4   8   5     1675.02     1529.15    121.65 o 
   5   8   5     6166.55     6157.15    426.21 o 
   6   8   5      489.89      382.64     56.37 o 
   7   8   5      305.14      252.56     46.57 o 
   8   8   5      327.66      299.88     51.14 o 
   9   8   5     5852.09     6135.47    304.01 o 
  10   8   5       85.39      102.79     33.39 o 
  11   8   5     2017.01     2047.93    116.47 o 
  12   8   5       32.86       12.13     35.50 o 
  13   8   5       10.76       19.89     38.70 o 
 -13   9   5      526.92      513.98     85.83 o 
 -12   9   5      299.44      300.36     49.80 o 
 -11   9   5      108.85       96.65     37.37 o 
 -10   9   5     2599.38     2872.31    161.72 o 
  -9   9   5      210.26      213.64     38.29 o 
  -8   9   5     3787.80     3657.60    241.39 o 
  -7   9   5     3586.18     3452.34    172.86 o 
  -6   9   5      382.73      355.23     40.98 o 
  -5   9   5     1524.29     1345.43     81.17 o 
  -4   9   5     7842.10     7712.00    371.97 o 
  -3   9   5      544.67      516.40     40.75 o 
  -2   9   5    10520.96    10339.65    376.20 o 
  -1   9   5     3973.30     4098.47    159.47 o 
   0   9   5     1021.91      900.36     64.00 o 
   2   9   5    12463.13    11990.14    717.36 o 
   3   9   5      355.92      340.05     41.43 o 
   4   9   5     7474.74     7250.09    512.21 o 
   5   9   5     1298.33     1238.05    104.49 o 
   6   9   5      484.77      514.31     56.73 o 
   7   9   5     3054.90     2782.14    233.68 o 
   8   9   5     4173.55     4443.29    287.57 o 
   9   9   5      217.08      202.79     49.81 o 
  10   9   5     2629.62     2917.58    223.98 o 
  11   9   5       56.01       54.65     34.10 o 
  12   9   5      334.97      342.36     53.65 o 
  13   9   5      572.56      575.29     53.21 o 
 -12  10   5      926.69     1015.64     88.25 o 
 -11  10   5      404.34      464.93     56.51 o 
 -10  10   5      121.28      126.15     36.11 o 
  -9  10   5     2338.18     2391.62    131.45 o 
  -8  10   5     2924.27     2878.18    161.28 o 
  -7  10   5      663.80      560.29     55.60 o 
  -6  10   5     4769.66     4472.22    221.96 o 
  -5  10   5     1239.82     1241.74     80.76 o 
  -4  10   5      999.95      904.49     60.65 o 
  -3  10   5     5696.08     5839.30    241.47 o 
  -2  10   5     6152.30     6225.99    249.15 o 
  -1  10   5     2090.37     2221.85     87.02 o 
   0  10   5     9390.35     9424.22    466.30 o 
   1  10   5     2276.99     2372.25    128.08 o 
   2  10   5     5257.45     5283.09    400.94 o 
   3  10   5     5401.31     5586.21    389.91 o 
   4  10   5      824.85      763.02     72.85 o 
   5  10   5     1303.24     1359.72    104.84 o 
   6  10   5     4254.71     3952.38    301.99 o 
   7  10   5      703.52      679.52     70.15 o 
   8  10   5     3163.69     3077.02    222.58 o 
   9  10   5     1764.45     1910.31    174.44 o 
  10  10   5      113.45       97.72     46.86 o 
  11  10   5      514.27      524.19     61.10 o 
  12  10   5      977.21     1143.41     72.22 o 
 -12  11   5       44.32       42.81     38.51 o 
 -11  11   5      557.33      496.89     57.72 o 
 -10  11   5      166.63      231.37     59.96 o 
  -9  11   5      275.42      290.73     43.47 o 
  -8  11   5      114.81      124.93     34.09 o 
  -7  11   5     5613.95     5253.54    275.48 o 
  -6  11   5      252.93      247.48     36.28 o 
  -5  11   5     5036.06     4912.35    236.92 o 
  -4  11   5      801.17      909.05    115.61 o 
  -3  11   5      341.47      343.52     27.36 o 
  -2  11   5      839.90      822.58     54.32 o 
  -1  11   5     9709.63     9700.39    327.65 o 
   0  11   5       21.92        6.16     15.12 o 
   1  11   5     8477.94     8172.87    457.03 o 
   2  11   5      782.73      819.95     53.51 o 
   3  11   5      190.78      203.43     28.25 o 
   4  11   5      693.22      734.38     57.63 o 
   5  11   5     4330.24     4303.52    237.43 o 
   6  11   5      266.25      254.62     38.02 o 
   7  11   5     5413.40     5542.36    281.20 o 
   8  11   5      151.77      164.37     38.48 o 
   9  11   5      273.14      332.40     56.37 o 
  10  11   5      247.33      227.73     45.92 o 
  11  11   5      571.02      524.37     61.90 o 
  12  11   5       45.58       25.49     38.90 o 
 -11  12   5      138.73       72.94     37.96 o 
 -10  12   5      380.56      330.37     90.41 o 
  -9  12   5      124.16       78.29     35.00 o 
  -8  12   5     1806.79     1746.30    105.07 o 
  -7  12   5      328.36      347.70     42.92 o 
  -6  12   5     5830.29     5670.01    290.38 o 
  -5  12   5      151.88      120.74     28.94 o 
  -4  12   5     1057.56     1033.44     91.32 o 
  -3  12   5      259.72      272.69     38.26 o 
  -2  12   5     2882.97     2764.78    117.47 o 
  -1  12   5       11.18       18.04     14.89 o 
   0  12   5     8406.51     8453.79    421.18 o 
   1  12   5       22.54        6.12     38.07 o 
   2  12   5     2425.15     2426.80    137.80 o 
   3  12   5      372.61      343.21     32.37 o 
   4  12   5      928.31      914.18     66.87 o 
   5  12   5      233.34      147.87     29.73 o 
   6  12   5     5869.01     5748.46    294.46 o 
   7  12   5      322.17      349.01     45.95 o 
   8  12   5     1545.08     1593.16    173.49 o 
   9  12   5      101.02       61.70     36.01 o 
  10  12   5      272.40      273.93     48.51 o 
  11  12   5      147.66      105.41     42.41 o 
 -10  13   5      627.25      567.16     60.03 o 
  -9  13   5      137.57      202.86     40.29 o 
  -8  13   5      211.77      296.34     43.12 o 
  -7  13   5     2060.75     2045.40    116.27 o 
  -6  13   5      438.49      378.20     44.23 o 
  -5  13   5     2820.81     2873.26    152.46 o 
  -4  13   5     1913.19     1841.96     99.08 o 
  -3  13   5       88.98      101.61     21.18 o 
  -2  13   5     1322.81     1394.25     83.90 o 
  -1  13   5     3751.66     3782.39    163.56 o 
   0  13   5      117.50       69.46     39.95 o 
   1  13   5     4155.74     3925.26    291.77 o 
   2  13   5     1382.09     1334.14    143.48 o 
   3  13   5       40.73       72.69     34.98 o 
   4  13   5     1576.38     1473.66     96.31 o 
   5  13   5     2719.40     2657.72    152.40 o 
   6  13   5      451.47      416.52     46.97 o 
   7  13   5     1770.67     1772.36    116.33 o 
   8  13   5      253.48      283.10    101.38 o 
   9  13   5       98.34      140.20     82.34 o 
  10  13   5      517.32      522.76     62.27 o 
  -9  14   5     1102.30     1078.50     83.20 o 
  -8  14   5      296.03      348.49     46.71 o 
  -7  14   5       65.21       73.83     31.29 o 
  -6  14   5     1420.94     1485.72     91.00 o 
  -5  14   5     1812.38     1723.88    110.54 o 
  -4  14   5      179.74      177.14     32.41 o 
  -3  14   5     2846.95     3014.78    190.69 o 
  -2  14   5      346.90      347.52     29.48 o 
  -1  14   5      632.79      636.13     41.25 o 
   0  14   5     2724.49     2704.85    204.29 o 
   1  14   5      642.56      596.10     87.43 o 
   2  14   5      232.46      256.47     28.97 o 
   3  14   5     2942.94     3009.02    161.71 o 
   4  14   5      203.67      232.61     31.80 o 
   5  14   5     2065.49     2092.00    122.54 o 
   6  14   5     1219.43     1251.89     92.80 o 
   7  14   5       88.54      107.78     34.17 o 
   8  14   5      267.89      316.08     48.42 o 
   9  14   5     1076.68     1083.12     86.00 o 
  -8  15   5      569.52      565.70     58.65 o 
  -7  15   5       85.02      125.57     34.85 o 
  -6  15   5       75.61       88.04     31.99 o 
  -5  15   5      248.90      256.18     39.12 o 
  -4  15   5     2958.73     2911.64    159.01 o 
  -3  15   5       37.17       37.55     20.45 o 
  -2  15   5     2185.08     2404.81    106.39 o 
  -1  15   5      148.39      175.67     23.20 o 
   0  15   5      316.57      325.61     68.30 o 
   1  15   5       87.84      140.88     23.20 o 
   2  15   5     2143.65     2114.70    123.48 o 
   3  15   5       26.60       39.41     33.16 o 
   4  15   5     2909.60     2944.87    159.63 o 
   5  15   5      289.39      355.93     41.55 o 
   6  15   5       81.47       81.83     31.91 o 
   7  15   5       69.18       50.41     32.81 o 
   8  15   5      610.01      606.07     62.40 o 
  -7  16   5      118.89      144.84     43.56 o 
  -6  16   5      152.55      162.10     35.94 o 
  -5  16   5      988.07     1010.19     75.85 o 
  -4  16   5        6.95        9.76     26.20 o 
  -3  16   5     1963.50     2098.39    120.30 o 
  -2  16   5       58.32       58.58     21.08 o 
  -1  16   5      782.97      911.22     70.34 o 
   0  16   5      128.85      149.32     54.54 o 
   1  16   5      793.12      804.85     66.52 o 
   2  16   5       80.52       72.14     22.88 o 
   3  16   5     2085.11     2078.96    119.08 o 
   4  16   5       12.23       25.48     24.40 o 
   5  16   5     1067.45     1070.54     77.50 o 
   6  16   5      227.63      173.71     37.66 o 
   7  16   5      134.82      143.41     38.63 o 
  -5  17   5      214.05      210.24     46.61 o 
  -4  17   5      939.72      977.26     77.49 o 
  -3  17   5       88.86       53.10     29.09 o 
  -2  17   5      936.33     1026.13    101.09 o 
  -1  17   5      527.39      646.46    159.39 o 
   0  17   5        5.50      -15.27     37.97 o 
   1  17   5      647.32      709.14     84.88 o 
   2  17   5      786.04      795.97     72.85 o 
   3  17   5       69.22       86.99     28.41 o 
   4  17   5     1169.20     1280.03     80.52 o 
   5  17   5      234.81      214.28     79.00 o 
  -1  18   5       80.19      114.57     36.45 o 
   0  18   5     1417.40     1626.46    151.49 o 
   1  18   5       61.95       76.81     47.04 o 
   0   0   6    56101.75    55530.09   2193.23 o 
   1   0   6      293.96      271.83     14.83 o 
   2   0   6     9068.90     9400.68    238.57 o 
   3   0   6     1306.01     1156.88     41.37 o 
   4   0   6     1235.10     1240.99     52.01 o 
   5   0   6     1189.09     1160.38     51.01 o 
   6   0   6    25465.16    24643.09    944.04 o 
   7   0   6       50.33       65.36     13.24 o 
   8   0   6     5539.26     5633.03    189.85 o 
   9   0   6      468.00      432.22     33.95 o 
  10   0   6      120.46      148.35     21.48 o 
  11   0   6      291.37      321.34     28.02 o 
  12   0   6     3502.25     3572.97    126.94 o 
  13   0   6        3.99       -7.47     20.42 o 
  14   0   6     2194.10     2378.39    104.78 o 
  15   0   6        4.90      -13.77     33.87 o 
 -14   1   6       62.10       36.68     27.96 o 
 -13   1   6     2549.57     2536.86    111.92 o 
 -12   1   6       26.62       32.82     20.52 o 
 -11   1   6     2119.37     2181.95     83.91 o 
 -10   1   6     1927.85     1950.91     77.18 o 
  -9   1   6     1093.43     1080.47     50.27 o 
  -8   1   6      358.20      380.08     24.81 o 
  -7   1   6    13811.38    13842.75    387.46 o 
  -6   1   6       38.15       28.35     12.13 o 
  -5   1   6    14807.26    14543.58    415.41 o 
  -4   1   6     8344.67     8639.69    285.17 o 
  -3   1   6      698.34      657.78     39.68 o 
  -2   1   6    10594.17    11225.00    561.88 o 
  -1   1   6    31163.02    31475.40   1389.29 o 
   0   1   6      718.03      807.15     37.09 o 
   1   1   6    29383.29    29555.94    868.64 o 
   2   1   6    11919.60    12396.86    351.73 o 
   3   1   6      887.02      853.51     27.31 o 
   4   1   6     7671.46     8264.47    214.50 o 
   5   1   6    15604.55    15671.19    412.61 o 
   6   1   6      134.19      132.98     12.96 o 
   7   1   6    12388.50    12477.99    386.62 o 
   8   1   6      233.57      271.70     21.48 o 
   9   1   6     1184.66     1206.17     51.24 o 
  10   1   6     2005.09     2048.38     78.21 o 
  11   1   6     2158.48     2207.25     84.37 o 
  12   1   6       74.74       85.88     21.69 o 
  13   1   6     2531.47     2593.86    112.03 o 
  14   1   6       61.74       37.77     26.93 o 
 -14   2   6      497.27      446.48     41.32 o 
 -13   2   6       12.43       21.57     26.69 o 
 -12   2   6     1836.17     1965.72     86.03 o 
 -11   2   6     2082.58     2112.79    104.42 o 
 -10   2   6       64.57       66.88     23.18 o 
  -9   2   6     5590.97     5651.55    238.24 o 
  -8   2   6     5043.73     5134.91    195.61 o 
  -7   2   6     1023.93     1047.96     45.86 o 
  -6   2   6    10259.52    10288.75    325.50 o 
  -5   2   6     8330.99     8498.26    264.74 o 
  -4   2   6     2162.02     2414.18     87.83 o 
  -3   2   6    26026.13    27273.46   1488.87 o 
  -2   2   6    11581.76    12641.18    492.06 o 
  -1   2   6     9468.14    10164.75    310.52 o 
   0   2   6    15003.09    16210.47    485.11 o 
   1   2   6    10079.56    10484.98    310.91 o 
   2   2   6    13151.89    13532.44    359.82 o 
   3   2   6    21772.71    22445.89    627.11 o 
   4   2   6     2351.45     2564.41     73.62 o 
   5   2   6     7507.25     7514.57    234.93 o 
   6   2   6     9439.41     9419.38    289.25 o 
   7   2   6      760.78      761.90     35.93 o 
   8   2   6     6040.44     6310.55    175.89 o 
   9   2   6     4807.61     4996.59    178.06 o 
  10   2   6      135.34      148.99     20.80 o 
  11   2   6     2416.56     2611.18     90.82 o 
  12   2   6     1590.46     1637.00     84.13 o 
  13   2   6       17.01       21.89     25.13 o 
  14   2   6      677.17      627.09     55.00 o 
 -14   3   6      371.41      362.88     48.29 o 
 -13   3   6      339.54      343.77     46.17 o 
 -12   3   6      772.99      719.45     49.55 o 
 -11   3   6      367.14      310.72     32.58 o 
 -10   3   6     7919.70     7874.80    313.23 o 
  -9   3   6       17.11       27.34     19.45 o 
  -8   3   6     6737.11     6846.01    225.83 o 
  -7   3   6     3240.75     3220.66    108.60 o 
  -5   3   6     2446.49     2421.27     80.28 o 
  -4   3   6    28790.77    29368.44    917.15 o 
  -3   3   6      369.52      413.65     26.18 o 
  -2   3   6    27040.53    26568.31   1708.31 o 
  -1   3   6     3946.51     3233.12    197.35 o 
   0   3   6     5699.13     6417.00    329.37 o 
   1   3   6     2441.20     2873.77    156.17 o 
   2   3   6    26088.13    26636.46   1054.25 o 
   3   3   6      409.01      446.76     18.24 o 
   4   3   6    28051.07    27286.94    815.36 o 
   5   3   6     2120.08     2055.43     70.11 o 
   6   3   6      351.01      345.40     19.81 o 
   7   3   6     3053.92     2903.92     95.47 o 
   8   3   6     6369.47     6525.01    200.19 o 
   9   3   6       41.16       25.14     17.54 o 
  10   3   6     8012.10     8449.85    313.96 o 
  11   3   6      299.19      320.72     35.14 o 
  12   3   6     1035.74     1006.27    103.39 o 
  13   3   6      376.07      380.64     51.51 o 
  14   3   6      438.08      404.72     60.56 o 
 -14   4   6       18.74      -27.76     33.62 o 
 -13   4   6      222.14      235.09     42.61 o 
 -12   4   6        2.17       -8.48     31.96 o 
 -11   4   6     4051.64     3894.98    190.27 o 
 -10   4   6      129.16      136.73     32.77 o 
  -9   4   6     9155.58     9339.75    310.51 o 
  -8   4   6      179.35      168.55     29.23 o 
  -7   4   6     1804.94     1791.31     63.66 o 
  -6   4   6      132.57      148.42     15.51 o 
  -5   4   6    12558.16    12879.34    401.94 o 
  -4   4   6      182.52      185.02     55.19 o 
  -3   4   6    35568.57    36442.39   1645.81 o 
  -2   4   6      227.15      311.45     32.04 o 
  -1   4   6    11306.64    12042.73    963.23 o 
   0   4   6       23.29       43.52     38.48 o 
   1   4   6    12244.35    12797.58    635.08 o 
   2   4   6      248.66      352.05     58.78 o 
   3   4   6    34453.29    34330.16   1633.44 o 
   4   4   6      270.78      255.94     28.07 o 
   5   4   6    11140.23    11327.41    464.03 o 
   6   4   6       76.64      122.26     24.22 o 
   7   4   6     1297.30     1371.00     72.21 o 
   8   4   6      114.69      113.21     22.79 o 
   9   4   6     8925.16     9162.83    360.21 o 
  10   4   6      140.11      139.28     26.87 o 
  11   4   6     3725.17     3593.77    189.47 o 
  12   4   6        0.58      -13.71     31.40 o 
  13   4   6      205.03      235.36     42.56 o 
  14   4   6       12.26       -8.52     34.81 o 
 -14   5   6      528.81      526.21    115.66 o 
 -13   5   6      392.13      325.00     67.42 o 
 -12   5   6      504.66      508.49     53.30 o 
 -11   5   6      270.60      223.84     39.19 o 
 -10   5   6     3937.87     3926.16    171.04 o 
  -9   5   6      472.98      510.11     33.92 o 
  -8   5   6     7206.49     7321.58    234.67 o 
  -7   5   6     4139.11     4344.65    159.64 o 
  -6   5   6     1380.95     1408.22     56.31 o 
  -5   5   6     3356.78     3432.98    146.27 o 
  -4   5   6    16994.47    17890.67    798.87 o 
  -3   5   6      561.72      636.15     71.82 o 
  -2   5   6    23851.21    23643.23   1178.50 o 
  -1   5   6     2679.44     2676.88    199.98 o 
   0   5   6     1519.80     1509.34     84.67 o 
   1   5   6     2371.52     2314.30    179.55 o 
   2   5   6    22589.19    22311.71   1769.97 o 
   3   5   6      762.06      673.36    114.31 o 
   4   5   6    16219.80    16186.03    791.15 o 
   5   5   6     3785.63     3790.21    179.16 o 
   6   5   6     1196.74     1260.98     62.66 o 
   7   5   6     4431.67     4860.11    183.12 o 
   8   5   6     6194.22     6178.67    265.99 o 
   9   5   6      433.20      489.68     39.70 o 
  10   5   6     4229.34     4361.42    172.10 o 
  11   5   6      251.57      237.17     55.01 o 
  12   5   6      650.74      570.84     55.62 o 
  13   5   6      439.25      379.59     48.66 o 
  14   5   6      555.47      485.42     55.29 o 
 -14   6   6      905.35      901.04     74.17 o 
 -13   6   6       40.97       70.80     37.73 o 
 -12   6   6     1883.84     1849.01    152.80 o 
 -11   6   6      726.61      644.98     60.65 o 
 -10   6   6      175.04      176.36     25.53 o 
  -9   6   6     4080.76     4187.13    148.25 o 
  -8   6   6     4826.45     5023.99    182.99 o 
  -7   6   6     1561.40     1475.26     72.43 o 
  -6   6   6     9800.78    10131.21    377.65 o 
  -5   6   6     3801.64     3991.01    177.50 o 
  -4   6   6     1534.83     1358.82     80.32 o 
  -2   6   6     4527.27     4762.44    346.81 o 
   0   6   6    11404.94       18.95      9.90 o 
   2   6   6     4883.68     4876.81    330.64 o 
   5   6   6     2908.07     2879.83    166.25 o 
   6   6   6     8540.72     8918.56    454.80 o 
   7   6   6     1426.49     1388.15     84.53 o 
   8   6   6     5362.19     5667.24    259.59 o 
   9   6   6     3798.34     4009.22    168.64 o 
  10   6   6      199.65      202.95     30.15 o 
  11   6   6      807.53      881.80    117.77 o 
  12   6   6     1456.75     1430.91    100.02 o 
  13   6   6       22.78       42.81     36.52 o 
  14   6   6      972.42      940.00     74.31 o 
 -13   7   6     2232.07     2432.15    135.18 o 
 -12   7   6      124.72      101.76     53.82 o 
 -11   7   6     1087.41     1063.04     57.81 o 
 -10   7   6      324.88      357.60     31.59 o 
  -9   7   6     1005.68     1051.10     62.55 o 
  -8   7   6     1471.12     1539.46     71.76 o 
  -7   7   6     8681.32     8907.96    444.15 o 
  -6   7   6     1314.63     1315.28     82.56 o 
  -5   7   6     5247.83     5188.15    273.24 o 
  -4   7   6     3035.74     3227.53    153.87 o 
  -3   7   6      667.44      556.07     68.89 o 
   0   7   6      743.74      609.58     63.73 o 
   4   7   6     2256.36     2422.16    205.22 o 
   5   7   6     6114.27     5976.82    381.40 o 
   6   7   6     1386.35     1316.19    111.79 o 
   7   7   6     8605.34     9123.32    430.69 o 
   8   7   6     1219.73     1196.36     83.70 o 
   9   7   6     1098.50     1256.76     78.37 o 
  10   7   6      319.13      336.14     43.91 o 
  11   7   6     1177.89     1241.29     66.79 o 
  12   7   6      128.40      133.98     39.86 o 
  13   7   6     2281.75     2299.75    135.05 o 
 -13   8   6       98.53       85.12     41.35 o 
 -12   8   6     2480.13     2545.23    144.49 o 
 -11   8   6      268.25      259.28     41.48 o 
 -10   8   6       34.67       63.18     26.88 o 
  -9   8   6      433.13      409.70     47.41 o 
  -8   8   6     4968.22     5384.96    261.84 o 
  -7   8   6      147.48      122.16     30.74 o 
  -6   8   6     8823.93     8989.38    449.61 o 
  -5   8   6      500.33      513.61     47.15 o 
  -4   8   6     2121.69     2057.45    118.74 o 
  -3   8   6      934.04      898.65     52.50 o 
  -2   8   6     7112.76     7331.37    371.86 o 
  -1   8   6       42.62       45.79     20.41 o 
   0   8   6    22117.76    23068.18   1759.33 o 
   1   8   6       28.87       20.15     16.54 o 
   2   8   6     6667.08     6690.81    479.44 o 
   3   8   6     1257.20     1109.04     80.02 o 
   4   8   6     2376.38     2310.87    160.15 o 
   5   8   6      598.30      672.88     63.21 o 
   6   8   6     9311.09     9422.21    627.34 o 
   7   8   6      241.08      213.10     44.02 o 
   8   8   6     4243.53     4516.05    359.67 o 
   9   8   6      460.53      417.52     60.16 o 
  10   8   6       65.97       45.64     42.55 o 
  11   8   6      163.45      128.38     38.20 o 
  12   8   6     2465.06     2665.90    147.67 o 
  13   8   6      127.19      136.77     42.66 o 
 -12   9   6      420.32      385.49     51.77 o 
 -11   9   6      928.40      959.05     74.33 o 
 -10   9   6      792.98      708.63     68.88 o 
  -9   9   6      148.10      122.79     52.11 o 
  -8   9   6      547.49      449.12     51.23 o 
  -7   9   6     5677.00     5534.51    292.12 o 
  -6   9   6      688.89      673.77     55.93 o 
  -5   9   6     5210.15     5424.23    267.39 o 
  -4   9   6     3037.26     2823.42    154.94 o 
  -3   9   6      186.67      225.25     24.39 o 
  -2   9   6     1524.87     1562.41     90.03 o 
  -1   9   6     7766.92     7512.75    426.71 o 
   0   9   6      765.48      768.23     83.58 o 
   1   9   6     9711.93     9408.43    553.59 o 
   2   9   6     1625.73     1493.31    112.87 o 
   3   9   6      116.99      189.05     30.94 o 
   4   9   6     3166.19     3076.20    209.62 o 
   5   9   6     4908.53     5035.72    366.60 o 
   6   9   6      557.37      568.01     67.58 o 
   7   9   6     6429.79     6238.56    407.32 o 
   8   9   6      694.00      705.59     74.76 o 
   9   9   6      132.04      174.72     49.39 o 
  10   9   6      824.01      739.75     62.39 o 
  11   9   6      772.78      773.11     69.27 o 
  12   9   6      339.63      338.91     49.80 o 
 -12  10   6      711.29      799.91     74.43 o 
 -11  10   6     1496.70     1562.92    103.83 o 
 -10  10   6      189.96      145.01     38.68 o 
  -9  10   6     2147.78     2103.25    128.12 o 
  -8  10   6     1580.27     1522.98     97.38 o 
  -7  10   6       27.89       28.60     43.93 o 
  -6  10   6     3029.36     2868.88    165.09 o 
  -5  10   6     2612.09     2370.81    139.50 o 
  -4  10   6      496.41      489.69     43.88 o 
  -3  10   6     9459.40     9538.92    431.74 o 
  -2  10   6     1087.97     1021.55     55.66 o 
  -1  10   6      983.92     1018.78     57.36 o 
   0  10   6     2784.34     2620.45    119.76 o 
   2  10   6     1099.04     1083.18     81.18 o 
   3  10   6     9640.42     9365.66    643.14 o 
   4  10   6      450.84      397.94     47.82 o 
   5  10   6     3123.84     2929.91    190.41 o 
   6  10   6     3443.48     3521.57    228.99 o 
   7  10   6       49.38       19.38     32.89 o 
   8  10   6     1082.52     1181.15    120.16 o 
   9  10   6     2319.30     2283.64    175.78 o 
  10  10   6      194.57      236.31     54.07 o 
  11  10   6     1499.49     1492.60    141.70 o 
  12  10   6      746.77      837.38     62.80 o 
 -11  11   6      287.34      296.01     47.50 o 
 -10  11   6     2461.53     2481.30    144.69 o 
  -9  11   6       70.58       62.98     32.90 o 
  -8  11   6     1814.81     1800.10    120.77 o 
  -7  11   6      266.48      293.35     41.83 o 
  -6  11   6      636.45      585.22     54.34 o 
  -5  11   6      454.56      384.09     40.75 o 
  -4  11   6     6852.62     6952.54    347.12 o 
  -3  11   6      107.24      151.02     22.42 o 
  -2  11   6     6718.05     6759.71    279.53 o 
  -1  11   6      266.98      258.79     37.26 o 
   0  11   6      219.01      262.07     28.99 o 
   1  11   6      464.55      432.36     52.60 o 
   2  11   6     6751.34     6510.78    330.63 o 
   3  11   6       62.00       67.00     25.33 o 
   4  11   6     7164.37     6984.74    476.07 o 
   5  11   6      381.23      273.79     44.47 o 
   6  11   6      791.24      697.78     72.08 o 
   7  11   6      339.96      371.74     54.81 o 
   8  11   6     2118.97     2095.07    156.33 o 
   9  11   6       38.63       38.40     41.97 o 
  10  11   6     2491.51     2457.87    149.63 o 
  11  11   6      305.00      267.65     50.01 o 
 -11  12   6     1183.39     1276.22     93.85 o 
 -10  12   6       50.59        4.43     33.50 o 
  -9  12   6     2807.89     2793.64    157.38 o 
  -8  12   6      178.72      175.61     36.82 o 
  -7  12   6      330.87      343.30     44.85 o 
  -6  12   6       60.51       52.61     27.85 o 
  -5  12   6     2545.81     2494.75    147.14 o 
  -4  12   6      137.11      150.23     29.79 o 
  -3  12   6     6642.70     6730.87    281.62 o 
  -2  12   6      311.76      302.09     28.68 o 
  -1  12   6     2235.11     2291.84    130.27 o 
   0  12   6      236.85      248.75     47.91 o 
   1  12   6     2095.89     2089.73    117.89 o 
   2  12   6      282.99      280.54     30.55 o 
   3  12   6     6754.21     6575.57    334.02 o 
   4  12   6      101.08      122.09     27.20 o 
   5  12   6     3034.54     2971.23    223.46 o 
   6  12   6       75.62      100.33     30.85 o 
   7  12   6      560.66      500.88     52.84 o 
   8  12   6      165.40      118.90     37.42 o 
   9  12   6     2707.18     2737.90    162.05 o 
  10  12   6       68.81       42.23     37.35 o 
  11  12   6     1277.50     1351.60    128.05 o 
 -10  13   6     1548.30     1709.58    110.15 o 
  -9  13   6      147.65      102.81     48.47 o 
  -8  13   6      883.33      871.66     73.74 o 
  -7  13   6     1247.53     1165.49     85.66 o 
  -6  13   6      126.58      174.06     34.52 o 
  -5  13   6      809.93      851.75     62.33 o 
  -4  13   6     3004.84     3013.59    183.40 o 
  -3  13   6      205.29      194.72     26.27 o 
  -2  13   6     3322.81     3472.11    154.41 o 
  -1  13   6     1534.19     1755.01    108.22 o 
   0  13   6      314.53      249.98     37.47 o 
   1  13   6     1691.45     1669.89     96.67 o 
   2  13   6     3643.29     3614.87    183.10 o 
   3  13   6      132.33      127.18     31.70 o 
   4  13   6     3072.85     3139.34    167.49 o 
   5  13   6      609.94      592.21     57.98 o 
   6  13   6      143.01      147.88     34.76 o 
   7  13   6     1299.46     1421.66    103.20 o 
   8  13   6     1065.78     1054.36     80.48 o 
   9  13   6      160.52      112.86     38.98 o 
  10  13   6     1515.12     1675.83    117.83 o 
  -9  14   6      523.34      554.09     59.61 o 
  -8  14   6      903.09      899.65     85.45 o 
  -7  14   6      215.09      246.00     40.79 o 
  -6  14   6     2138.72     2119.55    125.24 o 
  -5  14   6      624.84      733.46     60.32 o 
  -4  14   6      234.02      275.07     37.27 o 
  -3  14   6     1012.41      987.21     61.46 o 
  -2  14   6     1166.03     1078.04     86.37 o 
  -1  14   6      718.82      688.91     62.31 o 
   0  14   6     3410.16     3701.74    301.48 o 
   1  14   6      734.07      741.91     50.24 o 
   2  14   6     1024.52     1097.88     71.37 o 
   3  14   6     1179.89     1233.64     74.40 o 
   4  14   6      184.25      185.58     32.58 o 
   5  14   6      629.29      663.50     59.54 o 
   6  14   6     2232.02     2116.24    128.87 o 
   7  14   6      229.37      249.35     43.12 o 
   8  14   6      883.91      875.58     92.20 o 
   9  14   6      615.21      674.69     66.45 o 
  -8  15   6      154.75      183.15     48.37 o 
  -7  15   6     1373.78     1378.55     91.01 o 
  -6  15   6       29.53        5.94     28.16 o 
  -5  15   6     2073.96     2015.67    114.10 o 
  -4  15   6      188.11      217.88     45.92 o 
  -3  15   6       54.18       26.26     22.26 o 
  -2  15   6      206.49      195.80     37.70 o 
  -1  15   6     2690.60     2842.96    170.46 o 
   0  15   6       24.36       -8.52     36.92 o 
   1  15   6     2889.50     3055.40    159.51 o 
   2  15   6      127.56       85.71     23.11 o 
   3  15   6       31.69       30.05     22.83 o 
   4  15   6      217.87      255.02     76.35 o 
   5  15   6     1827.93     1761.80    114.25 o 
   6  15   6       57.75       30.86     30.71 o 
   7  15   6     1276.97     1303.42     96.55 o 
   8  15   6      156.95      156.35     47.88 o 
  -6  16   6     1361.39     1461.46     99.58 o 
  -5  16   6      220.18      234.32     39.52 o 
  -4  16   6      346.92      413.96     46.29 o 
  -3  16   6      109.50       99.05     57.95 o 
  -2  16   6      663.17      593.85     80.67 o 
  -1  16   6       76.60       63.32     33.41 o 
   0  16   6     3483.13     3506.30    289.69 o 
   1  16   6       74.48       97.36     22.21 o 
   2  16   6      642.37      662.63     77.25 o 
   3  16   6       51.90       51.03     41.97 o 
   4  16   6      322.42      390.81     43.88 o 
   5  16   6      259.55      235.20     39.01 o 
   6  16   6     1411.59     1689.41    119.90 o 
  -4  17   6      698.20      696.77     99.74 o 
  -3  17   6       98.96       99.60     58.59 o 
  -2  17   6      315.94      340.78     53.68 o 
  -1  17   6     1220.02     1190.63    114.04 o 
   0  17   6        8.92       13.77     19.18 o 
   1  17   6      972.84      999.98     72.30 o 
   2  17   6      406.67      451.55     39.41 o 
   3  17   6      113.47      118.65     31.11 o 
   4  17   6      602.57      563.75     53.89 o 
   1   0   7    10427.16    11170.19    339.47 o 
   2   0   7      613.59      552.75     23.45 o 
   3   0   7    27572.59    26153.46    713.53 o 
   4   0   7        3.72        4.70      7.30 o 
   6   0   7     1641.09     1526.97     69.07 o 
   7   0   7     2400.93     2468.98     89.52 o 
   8   0   7      287.25      288.82     23.72 o 
   9   0   7     8002.43     8189.86    271.95 o 
  10   0   7        7.19       13.01     18.23 o 
  11   0   7     4060.24     4115.98    143.85 o 
  12   0   7      270.33      318.10     28.69 o 
  13   0   7        0.59       19.18     21.78 o 
  14   0   7       82.82       30.16     34.96 o 
 -14   1   7      383.43      433.72     39.17 o 
 -13   1   7      357.88      375.94     44.18 o 
 -12   1   7      653.63      570.33     43.48 o 
 -11   1   7      626.28      623.08     37.44 o 
 -10   1   7     7579.73     7726.42    259.78 o 
  -9   1   7     1009.18      938.84     44.10 o 
  -8   1   7     4880.95     5031.51    165.65 o 
  -7   1   7     3311.50     3317.60    115.15 o 
  -6   1   7      955.55      761.29     74.77 o 
  -5   1   7     2476.56     2440.06     95.61 o 
  -4   1   7    25798.87    25222.27    918.36 o 
  -3   1   7      361.55      348.02     23.46 o 
  -2   1   7    20327.56    20507.70    737.65 o 
  -1   1   7     5936.94     6191.92    288.18 o 
   0   1   7      288.51      244.17     15.73 o 
   1   1   7     7794.57     7833.25    218.47 o 
   2   1   7    17520.66    17727.43    467.09 o 
   3   1   7      524.96      517.50     19.05 o 
   4   1   7    28631.71    28357.57    684.10 o 
   5   1   7     2818.60     2889.07     74.96 o 
   6   1   7      591.63      595.14     29.24 o 
   7   1   7     4110.81     4181.29    117.10 o 
   8   1   7     4572.41     4678.19    165.17 o 
   9   1   7      931.00      839.55     43.64 o 
  10   1   7     7686.94     7871.66    260.29 o 
  11   1   7      740.40      706.38     38.65 o 
  12   1   7      675.10      626.10     36.97 o 
  13   1   7      253.01      271.24     33.53 o 
  14   1   7      388.64      446.14     61.85 o 
 -14   2   7      988.27      972.36     69.78 o 
 -13   2   7      129.52      153.34     30.00 o 
 -12   2   7     1692.37     1658.89     80.47 o 
 -11   2   7     1433.90     1479.94     85.37 o 
 -10   2   7      380.24      341.37     33.59 o 
  -9   2   7     3370.08     3384.23    158.60 o 
  -8   2   7     3737.16     3706.10    150.83 o 
  -7   2   7      598.46      545.25     32.06 o 
  -6   2   7    14003.59    14118.36    493.50 o 
  -5   2   7     4436.79     4078.05    131.21 o 
  -4   2   7     1965.03     2079.59     81.98 o 
  -3   2   7    19390.21    20586.47    965.72 o 
  -2   2   7     5237.72     5643.51    217.17 o 
  -1   2   7     6986.83     7178.22    195.74 o 
   0   2   7    21501.30    22748.27    616.25 o 
   1   2   7     5829.98     5801.28    176.78 o 
   2   2   7     6913.77     7269.13    182.80 o 
   3   2   7    20793.47    21451.03    575.88 o 
   4   2   7     1784.55     1892.59     59.69 o 
   5   2   7     3739.35     3593.69    108.79 o 
   6   2   7    15195.71    15675.28    411.52 o 
   7   2   7      305.75      293.23     20.16 o 
   8   2   7     3691.28     3771.38    117.88 o 
   9   2   7     4204.74     4407.73    138.66 o 
  10   2   7      449.52      458.73     30.25 o 
  11   2   7     1180.02     1124.16     66.00 o 
  12   2   7     1610.50     1675.74     80.34 o 
  13   2   7      116.32       77.48     35.06 o 
  14   2   7      905.95      796.47     91.63 o 
 -14   3   7       84.66       14.06     35.58 o 
 -13   3   7     2663.33     2579.43    136.72 o 
 -12   3   7      148.12      103.32     34.28 o 
 -11   3   7     1629.97     1659.46     85.77 o 
 -10   3   7      795.69      711.15     45.00 o 
  -9   3   7     1168.31     1123.82     57.00 o 
  -8   3   7     2601.76     2559.02     97.37 o 
  -7   3   7    13996.69    14184.59    495.07 o 
  -6   3   7      339.62      307.63     21.45 o 
  -5   3   7    11220.23    11462.03    403.38 o 
  -4   3   7     1936.88     2002.36     79.48 o 
  -3   3   7     2327.99     2346.57    124.84 o 
  -2   3   7     5578.13     5841.51    269.38 o 
  -1   3   7    22549.93    24229.26    842.55 o 
   0   3   7        5.16       34.05     14.55 o 
   1   3   7    24358.35    25603.92    746.38 o 
   2   3   7     5803.99     5812.38    160.81 o 
   3   3   7     2855.77     2678.12     75.24 o 
   4   3   7     2465.14     2413.49     66.85 o 
   5   3   7    13202.05    12817.24    336.03 o 
   6   3   7      241.77      223.68     16.27 o 
   7   3   7    15486.12    15731.78    440.96 o 
   8   3   7     2618.32     2738.07     86.68 o 
   9   3   7     1021.83      991.64     49.43 o 
  10   3   7      660.84      655.57     43.70 o 
  11   3   7     1843.88     1810.53    101.63 o 
  12   3   7      128.03       73.92     33.42 o 
  13   3   7     2535.04     2409.65    135.58 o 
  14   3   7      110.51      118.45     39.92 o 
 -14   4   7     1250.73     1159.64     81.47 o 
 -13   4   7       44.77       27.43     34.12 o 
 -12   4   7     3614.27     3575.06    177.43 o 
 -11   4   7       36.66       43.99     36.42 o 
 -10   4   7      567.31      603.90     56.42 o 
  -9   4   7       56.55       65.90     23.39 o 
  -8   4   7     4943.93     4956.55    184.93 o 
  -7   4   7      290.23      268.23     21.91 o 
  -6   4   7    11600.22    11981.39    392.26 o 
  -5   4   7      601.76      638.73     30.37 o 
  -4   4   7     4197.57     4114.15    170.12 o 
  -3   4   7      244.59      327.62     51.75 o 
  -2   4   7    10949.45    11331.77    794.24 o 
  -1   4   7     1076.82     1208.02     59.37 o 
   0   4   7    40356.50    40004.73   1581.03 o 
   1   4   7     1152.10     1226.25    100.54 o 
   2   4   7    12694.78    12646.95    491.42 o 
   3   4   7      194.88      304.33     27.07 o 
   4   4   7     4623.21     4508.97    153.95 o 
   5   4   7      472.84      478.43     34.25 o 
   6   4   7    11486.99    11719.75    453.86 o 
   7   4   7      280.21      292.07     27.92 o 
   8   4   7     5871.10     6127.77    217.64 o 
   9   4   7       42.93      105.82     23.87 o 
  10   4   7      816.91      853.05     51.14 o 
  11   4   7       28.17       30.91     30.80 o 
  12   4   7     3256.25     3272.78    176.21 o 
  13   4   7       29.75       24.29     34.87 o 
  14   4   7     1245.13     1112.81     81.40 o 
 -14   5   7       43.55       12.86     40.07 o 
 -13   5   7     2055.23     2025.59    113.69 o 
 -12   5   7      244.95      221.80     42.36 o 
 -11   5   7     1316.38     1446.21    141.50 o 
 -10   5   7      878.59      878.92     69.73 o 
  -9   5   7      659.72      680.00     50.57 o 
  -8   5   7     1195.37     1221.36     60.01 o 
  -7   5   7    10135.67    10536.63    422.65 o 
  -6   5   7      977.66     1146.82     58.00 o 
  -5   5   7     7968.63     8197.18    433.66 o 
  -4   5   7     4846.54     5340.70    381.34 o 
  -3   5   7     1698.94     1894.17    104.39 o 
  -2   5   7     2942.53     3399.38    161.11 o 
  -1   5   7    18527.58    18555.71   1431.34 o 
   0   5   7      163.86      155.83     35.40 o 
   1   5   7    18115.78    18950.08    922.55 o 
   2   5   7     2453.57     2771.09    160.65 o 
   3   5   7     1923.88     2062.86     89.05 o 
   4   5   7     5576.83     5779.23    346.29 o 
   5   5   7     9414.82     9708.92    349.92 o 
   6   5   7      994.27     1107.77     56.17 o 
   7   5   7    10820.79    11357.20    421.24 o 
   8   5   7      900.20      903.21     56.44 o 
   9   5   7      681.39      786.74     94.05 o 
  10   5   7     1042.39     1096.68     60.84 o 
  11   5   7     1601.42     1553.69     93.29 o 
  12   5   7      274.83      277.03     42.84 o 
  13   5   7     1943.36     1776.83    111.65 o 
  14   5   7       66.47       31.34     37.93 o 
 -13   6   7       35.65       14.28     35.93 o 
 -12   6   7      833.02      865.21    127.64 o 
 -11   6   7     1905.82     1949.31    107.65 o 
 -10   6   7      232.09      279.47     33.80 o 
  -9   6   7     3855.56     3953.88    170.76 o 
  -8   6   7     2154.82     2212.93     96.63 o 
  -7   6   7      721.52      739.73     45.32 o 
  -6   6   7     6031.25     6283.25    259.78 o 
  -5   6   7     6696.09     6747.35    399.59 o 
  -4   6   7     1595.08     1606.44    122.38 o 
  -3   6   7    10872.87    10998.42    808.48 o 
  -2   6   7     2988.89     2991.77    171.88 o 
   2   6   7     3513.93     3431.88    259.38 o 
   3   6   7    11289.76    12010.75    581.94 o 
   4   6   7     1265.94     1268.35     75.51 o 
   5   6   7     4834.24     4967.56    263.92 o 
   6   6   7     6848.19     7136.70    320.19 o 
   7   6   7      617.55      641.49     64.37 o 
   8   6   7     1850.30     1983.03    211.47 o 
   9   6   7     4179.31     4320.69    170.99 o 
  10   6   7      311.33      332.11     34.57 o 
  11   6   7     1565.91     1645.66     86.98 o 
  12   6   7      857.70      970.92     93.98 o 
  13   6   7       51.64       75.40     37.91 o 
 -13   7   7      226.38      192.89     45.16 o 
 -12   7   7      553.16      492.77     56.55 o 
 -11   7   7      282.18      291.66     44.98 o 
 -10   7   7     5096.59     5299.73    218.50 o 
  -9   7   7       82.43      103.83     34.34 o 
  -8   7   7     3162.76     3148.26    190.18 o 
  -7   7   7     1200.38     1223.17    128.26 o 
  -6   7   7     1329.00     1662.69    135.66 o 
  -5   7   7     1244.80     1157.99    123.32 o 
  -4   7   7    14249.70    14655.87   1020.19 o 
  -3   7   7       75.70       80.97     35.37 o 
  -2   7   7    16860.61    16639.11    845.44 o 
   1   7   7     2443.50     2323.43    166.21 o 
   2   7   7    16396.91    16346.04    834.39 o 
   3   7   7       28.25       37.44     22.35 o 
   4   7   7    15205.84    14884.55    996.01 o 
   5   7   7     1490.17     1591.23    116.50 o 
   6   7   7     1452.20     1374.34     83.92 o 
   7   7   7     1442.61     1523.82     86.71 o 
   8   7   7     2878.58     3002.78    160.34 o 
   9   7   7       86.30      114.28     32.42 o 
  10   7   7     5138.03     5425.73    268.34 o 
  11   7   7      325.55      308.32     36.92 o 
  12   7   7      678.78      637.06     59.93 o 
  13   7   7      207.79      194.20     44.11 o 
 -13   8   7        6.80       42.34     39.82 o 
 -12   8   7        8.70        3.00     36.90 o 
 -11   8   7     2063.35     2235.20    127.76 o 
 -10   8   7       60.28       75.51     35.27 o 
  -9   8   7     4841.35     4903.16    254.05 o 
  -8   8   7      106.05       73.15     40.17 o 
  -7   8   7      714.98      632.96     57.09 o 
  -6   8   7      502.22      489.04     45.98 o 
  -5   8   7     3778.68     3715.29    275.69 o 
  -4   8   7       95.56       92.70     40.31 o 
  -3   8   7    18406.48    19005.44    942.96 o 
  -2   8   7      588.72      610.30     50.03 o 
  -1   8   7     2662.42     2745.84    160.65 o 
   0   8   7        6.72        2.56     25.86 o 
   1   8   7     3063.14     2972.53    168.76 o 
   2   8   7      468.67      442.35     43.47 o 
   3   8   7    16941.17    17235.36   1234.45 o 
   4   8   7       54.83       28.52     25.21 o 
   5   8   7     3593.79     3548.36    258.20 o 
   6   8   7      366.46      345.93     53.73 o 
   7   8   7      668.45      700.76     77.98 o 
   8   8   7      219.79      226.07     51.41 o 
   9   8   7     4617.74     4907.59    246.76 o 
  10   8   7       30.37       17.61     31.37 o 
  11   8   7     2110.90     2055.79    256.30 o 
  12   8   7       17.71       -7.08     35.58 o 
  13   8   7        9.25       -3.94     37.33 o 
 -12   9   7      218.45      181.02     64.14 o 
 -11   9   7       92.32      167.78     42.11 o 
 -10   9   7     2261.35     2319.95    212.90 o 
  -9   9   7      292.16      251.50     46.14 o 
  -8   9   7     2567.54     2533.68    145.98 o 
  -7   9   7     2445.69     2390.86    131.63 o 
  -6   9   7      494.04      489.98     49.24 o 
  -5   9   7     1381.29     1368.61     85.89 o 
  -4   9   7     9654.37     9173.71    618.10 o 
  -3   9   7      270.20      259.84     37.59 o 
  -2   9   7     6688.45     6529.29    355.31 o 
  -1   9   7     2964.09     3194.47    171.26 o 
   0   9   7      533.21      544.83     68.42 o 
   1   9   7     2157.88     2733.10    250.14 o 
   2   9   7     6945.94     6891.39    347.15 o 
   3   9   7      324.44      369.58     42.69 o 
   4   9   7     8470.60     8355.94    592.76 o 
   5   9   7     1396.49     1344.73    111.53 o 
   6   9   7      579.33      588.48     65.58 o 
   7   9   7     2129.90     2151.81    178.04 o 
   8   9   7     2792.77     2726.28    203.12 o 
   9   9   7      356.27      406.03     63.43 o 
  10   9   7     2523.85     2775.50    179.16 o 
  11   9   7       46.80       71.97     36.85 o 
  12   9   7      227.59      222.36     54.49 o 
 -12  10   7      727.87      744.65     99.33 o 
 -11  10   7      455.50      452.87     85.66 o 
 -10  10   7      118.75       92.84     36.42 o 
  -9  10   7     1719.03     1916.84    111.75 o 
  -8  10   7     1700.50     1623.72    102.65 o 
  -7  10   7      503.52      456.34     50.00 o 
  -6  10   7     3760.08     3549.74    185.84 o 
  -5  10   7      789.08      775.54     64.40 o 
  -4  10   7      849.66      749.52     94.42 o 
  -3  10   7     3790.51     3839.29    206.12 o 
  -2  10   7     2066.13     2142.42    126.81 o 
  -1  10   7      705.52      637.15    117.11 o 
   0  10   7     7867.26     8753.61    681.03 o 
   1  10   7      818.04      733.79     49.55 o 
   2  10   7     2049.28     2121.01    176.22 o 
   3  10   7     3380.39     3538.28    258.68 o 
   4  10   7      810.38      812.77     74.25 o 
   5  10   7     1011.56     1036.70     83.78 o 
   6  10   7     3596.08     3372.17    253.00 o 
   7  10   7      538.15      548.60     68.10 o 
   8  10   7     1702.29     1648.27    138.71 o 
   9  10   7     1414.93     1489.88    147.96 o 
  10  10   7      109.84      127.51     50.19 o 
  11  10   7      591.28      663.07     61.94 o 
  12  10   7      735.84      674.12     66.17 o 
 -11  11   7      380.61      393.55     79.70 o 
 -10  11   7       71.96       64.39     36.73 o 
  -9  11   7      384.14      444.79     51.91 o 
  -8  11   7      193.07      205.23     39.26 o 
  -7  11   7     4900.88     4946.29    251.52 o 
  -6  11   7      167.08      100.42     31.17 o 
  -5  11   7     3323.02     3235.71    167.72 o 
  -4  11   7      321.15      289.60     59.97 o 
  -3  11   7      519.18      471.64     48.04 o 
  -2  11   7      497.52      397.29     45.15 o 
  -1  11   7     8657.19     8501.70    467.85 o 
   0  11   7      249.61      254.60     45.51 o 
   1  11   7     9540.06     9347.38    519.39 o 
   3  11   7      349.99      381.32     47.42 o 
   4  11   7      256.26      259.54     40.18 o 
   5  11   7     2883.25     2871.49    223.45 o 
   6  11   7      139.83      114.39     37.28 o 
   7  11   7     4639.29     4667.46    346.12 o 
   8  11   7      145.63      129.17     45.62 o 
   9  11   7      340.27      339.98     62.99 o 
  10  11   7      127.76      182.05     52.60 o 
  11  11   7      354.52      330.96     68.66 o 
 -10  12   7      386.88      451.79     56.35 o 
  -9  12   7       18.74       16.69     33.76 o 
  -8  12   7     1488.52     1493.21     98.85 o 
  -7  12   7      113.46      150.41     36.01 o 
  -6  12   7     4034.21     3823.04    205.45 o 
  -5  12   7       42.92       38.50     27.07 o 
  -4  12   7     1680.24     1604.68    147.31 o 
  -3  12   7      387.28      442.99    114.14 o 
  -2  12   7     2051.49     1996.36    122.81 o 
  -1  12   7       15.05       13.06     26.85 o 
   0  12   7     8080.38     7711.98    604.09 o 
   1  12   7       42.45       37.13     17.53 o 
   2  12   7     1893.24     2024.06     96.59 o 
   3  12   7      420.67      397.13     44.07 o 
   4  12   7     1578.26     1517.87    121.67 o 
   5  12   7       57.78       16.60     29.80 o 
   6  12   7     4136.06     4017.29    280.99 o 
   7  12   7      104.72      126.58     42.79 o 
   8  12   7     1384.51     1563.44    132.57 o 
   9  12   7       35.69       45.44     36.30 o 
  10  12   7      315.71      299.14     51.92 o 
  -9  13   7      183.54      192.93     42.17 o 
  -8  13   7      178.76       93.61     36.42 o 
  -7  13   7     1383.65     1682.93    103.75 o 
  -6  13   7      314.50      259.49     40.70 o 
  -5  13   7     2379.99     2665.01    138.30 o 
  -4  13   7     1506.20     1327.19    124.96 o 
  -3  13   7       38.14       21.78     30.16 o 
  -2  13   7      829.06      738.65     76.47 o 
  -1  13   7     3530.65     3400.71    193.25 o 
   0  13   7       65.04      101.89     43.56 o 
   1  13   7     3462.96     3456.52    183.57 o 
   2  13   7      989.20     1021.32     96.61 o 
   3  13   7        7.15        7.04     27.50 o 
   4  13   7     1256.14     1150.17     81.20 o 
   5  13   7     2116.99     2159.42    138.21 o 
   6  13   7      313.10      298.14     43.22 o 
   7  13   7     1460.08     1554.13    109.07 o 
   8  13   7      233.35      207.55     42.48 o 
   9  13   7      175.38      167.66     51.20 o 
  -8  14   7      116.21      126.05     37.80 o 
  -7  14   7      105.87       72.74     54.63 o 
  -6  14   7     1447.92     1540.61     96.64 o 
  -5  14   7     1289.05     1345.65    141.81 o 
  -4  14   7      307.45      267.74     64.96 o 
  -3  14   7     2282.41     2342.29    139.32 o 
  -2  14   7      237.54      169.88     53.14 o 
  -1  14   7      731.66      784.83     95.32 o 
   0  14   7     1496.81     1431.56    139.01 o 
   1  14   7      801.47      825.65     57.36 o 
   2  14   7      162.85      164.94     24.32 o 
   3  14   7     2335.23     2203.44    128.72 o 
   4  14   7      272.54      231.29     58.37 o 
   5  14   7     1534.56     1444.58     94.88 o 
   6  14   7     1328.25     1376.40     99.83 o 
   7  14   7      149.27      162.70     38.27 o 
   8  14   7      132.30      137.94    104.04 o 
  -7  15   7       79.78       84.83     59.85 o 
  -6  15   7      121.17      192.34     64.44 o 
  -5  15   7      109.47       24.43     52.45 o 
  -4  15   7     2246.13     2129.85    182.88 o 
  -3  15   7      160.56      195.54     57.92 o 
  -2  15   7     1819.17     1882.05    124.40 o 
  -1  15   7      176.19      187.10     51.37 o 
   0  15   7      139.32      117.34     24.38 o 
   1  15   7       95.87      112.86     24.08 o 
   2  15   7     2002.54     2056.98    114.74 o 
   3  15   7      131.11       98.05     29.01 o 
   4  15   7     2103.56     2051.96    122.83 o 
   5  15   7      163.30      162.61     35.13 o 
   6  15   7      102.67       90.52     35.55 o 
   7  15   7       52.76       86.39     36.64 o 
  -5  16   7      679.55      890.38    110.41 o 
  -4  16   7       32.50       49.46     55.73 o 
  -3  16   7     2056.20     2030.64    185.19 o 
  -2  16   7       49.60       44.31     33.60 o 
  -1  16   7      700.55      790.48     96.22 o 
   0  16   7      205.89      181.36     46.44 o 
   1  16   7      758.46      769.29     56.05 o 
   2  16   7       50.11       62.08     32.58 o 
   3  16   7     2175.93     2110.16    121.94 o 
   4  16   7       45.31       32.23     28.38 o 
   5  16   7      615.82      709.81     65.58 o 
  -3  17   7       68.62       20.89     49.69 o 
  -2  17   7      927.19      899.09    105.34 o 
  -1  17   7      287.40      441.55     70.67 o 
   0  17   7        3.79       -5.37     20.26 o 
   1  17   7      318.02      401.44     44.95 o 
   2  17   7      796.59      881.35    105.94 o 
   3  17   7       74.95       71.32     27.22 o 
   0   0   8    36973.11    37846.10   1750.13 o 
   1   0   8     1736.93     1802.96     73.00 o 
   2   0   8    11318.14    11573.49    341.76 o 
   3   0   8     1587.94     1637.82     61.80 o 
   5   0   8        7.85       13.52      9.11 o 
   6   0   8    19356.98    18798.01    608.82 o 
   7   0   8     1584.22     1644.44     64.37 o 
   8   0   8     6475.31     6266.82    210.35 o 
   9   0   8      158.78      169.09     21.77 o 
  10   0   8       65.45       90.79     20.58 o 
  11   0   8      403.08      391.23     30.15 o 
  12   0   8     3090.32     3375.41    121.15 o 
  13   0   8        8.11      -32.66     24.83 o 
  14   0   8     1331.77     1364.30     87.93 o 
 -14   1   8      113.50       45.16     28.22 o 
 -13   1   8     2370.77     2502.91    110.93 o 
 -12   1   8       99.09       98.81     32.41 o 
 -11   1   8     2306.47     2316.99    104.25 o 
 -10   1   8     1127.85     1102.27     58.69 o 
  -9   1   8      860.59      848.06     44.24 o 
  -8   1   8      644.31      611.44     36.16 o 
  -7   1   8    11884.74    11763.50    385.00 o 
  -6   1   8      179.76      144.74     21.06 o 
  -5   1   8    12983.45    12209.47    600.05 o 
  -3   1   8      102.06      109.55     12.75 o 
  -2   1   8     4080.14     4594.04    176.27 o 
  -1   1   8    25791.05    25349.58    898.87 o 
   0   1   8      643.55      697.36     33.75 o 
   1   1   8    23158.91    22683.96    643.00 o 
   2   1   8     4736.84     5255.59    130.55 o 
   3   1   8      114.25      108.61     10.70 o 
   4   1   8     4201.49     4126.12    109.05 o 
   5   1   8    13909.33    13316.82    331.59 o 
   6   1   8      265.19      228.73     16.89 o 
   7   1   8    11709.44    11798.94    347.34 o 
   8   1   8      524.81      533.13     39.33 o 
   9   1   8      959.25      948.13     45.06 o 
  10   1   8     1051.89     1028.01     50.42 o 
  11   1   8     2390.97     2408.26     89.68 o 
  12   1   8      135.80      134.06     23.31 o 
  13   1   8     2450.90     2548.39    110.25 o 
  14   1   8      113.38       79.00     35.01 o 
 -14   2   8      506.35      503.57     54.67 o 
 -13   2   8       31.92       15.04     26.60 o 
 -12   2   8     1651.89     1700.95     78.30 o 
 -11   2   8     1539.66     1455.93     74.71 o 
 -10   2   8      101.71      111.44     25.61 o 
  -9   2   8     4023.89     4085.00    156.65 o 
  -8   2   8     4146.30     4302.81    192.27 o 
  -7   2   8      739.95      671.82     37.49 o 
  -6   2   8     8558.24     8493.21    299.19 o 
  -5   2   8     8004.06     7715.99    281.83 o 
  -4   2   8     1338.48     1199.56     59.08 o 
  -3   2   8    12358.75    12557.72    406.56 o 
  -2   2   8     6275.32     6520.65    206.02 o 
  -1   2   8     3360.04     3423.95    124.04 o 
   0   2   8    20205.87    19513.23    584.56 o 
   1   2   8     3836.16     3837.66    104.47 o 
   2   2   8     6028.29     5958.34    171.91 o 
   3   2   8    12295.22    12297.60    339.29 o 
   4   2   8     1543.80     1379.42     44.03 o 
   5   2   8     7112.59     7190.62    205.32 o 
   6   2   8     7161.31     7472.49    217.58 o 
   7   2   8      458.88      431.12     24.54 o 
   8   2   8     4997.91     5288.48    160.99 o 
   9   2   8     3518.27     3666.40    133.65 o 
  10   2   8      191.28      224.52     23.87 o 
  11   2   8     1633.69     1584.94     76.61 o 
  12   2   8     1402.00     1420.21     75.36 o 
  13   2   8       41.98       42.97     33.48 o 
  14   2   8      642.62      702.56     57.08 o 
 -14   3   8      272.81      286.55     45.08 o 
 -13   3   8      293.93      259.46     43.19 o 
 -12   3   8      631.52      658.31     57.73 o 
 -11   3   8      290.58      302.23     42.37 o 
 -10   3   8     4841.69     4790.34    202.07 o 
  -9   3   8        4.29       -9.93     20.67 o 
  -8   3   8     6211.53     6086.50    195.78 o 
  -7   3   8     3013.30     2921.19    100.95 o 
  -6   3   8     1043.10     1027.77     43.21 o 
  -5   3   8     1399.56     1364.71     70.50 o 
  -4   3   8    15069.01    15178.70    552.57 o 
  -3   3   8      669.22      811.21     46.14 o 
  -2   3   8    15641.64    15732.42    567.44 o 
  -1   3   8     2224.28     1958.17     69.34 o 
   0   3   8     2113.10     2095.72     60.81 o 
   1   3   8     2035.73     1772.64     54.89 o 
   2   3   8    14111.03    14554.95    450.69 o 
   3   3   8      692.16      659.63     26.73 o 
   4   3   8    14817.63    14564.16    403.03 o 
   5   3   8     1909.69     1804.14     53.01 o 
   6   3   8      827.29      822.63     38.12 o 
   7   3   8     2582.32     2666.70     83.33 o 
   8   3   8     5079.69     5315.89    194.41 o 
   9   3   8       18.13      -12.40     20.52 o 
  10   3   8     5095.46     5180.53    242.35 o 
  11   3   8      320.79      379.38     43.91 o 
  12   3   8      733.65      661.88     58.34 o 
  13   3   8      318.91      256.39     43.34 o 
  14   3   8      317.40      301.49     45.26 o 
 -14   4   8       13.42       37.96     35.49 o 
 -13   4   8      180.61      178.87     63.18 o 
 -12   4   8        4.96       -9.48     32.51 o 
 -11   4   8     3439.96     3281.80    169.07 o 
 -10   4   8      206.36      144.46     53.85 o 
  -9   4   8     6457.33     6389.24    311.97 o 
  -8   4   8      110.25      126.97     19.85 o 
  -7   4   8     2398.23     2299.73     76.30 o 
  -6   4   8       18.69       24.66     13.90 o 
  -5   4   8     7791.57     8094.52    252.61 o 
  -4   4   8      739.24      755.01     44.77 o 
  -3   4   8    26364.32    27138.40   1571.83 o 
  -2   4   8      277.35      369.66     39.76 o 
  -1   4   8     5420.63     5546.35    208.64 o 
   0   4   8      257.18      310.50     26.59 o 
   1   4   8     6389.04     6556.11    209.68 o 
   2   4   8      222.00      288.17     20.37 o 
   3   4   8    26568.10    27252.71    916.41 o 
   4   4   8      633.96      666.25     35.72 o 
   5   4   8     6565.05     6996.21    261.67 o 
   6   4   8       40.09       30.04     15.81 o 
   7   4   8     1666.37     1619.57     77.41 o 
   8   4   8      136.67      175.60     23.44 o 
   9   4   8     6586.91     6623.48    279.53 o 
  10   4   8      177.01      133.20     33.91 o 
  11   4   8     3386.41     3262.86    169.62 o 
  12   4   8       12.69       22.95     46.72 o 
  13   4   8      163.50      186.38     40.26 o 
  14   4   8       11.86        9.68     37.22 o 
 -13   5   8      408.48      370.74     50.13 o 
 -12   5   8      360.20      369.08     48.61 o 
 -11   5   8      108.15      114.86     36.59 o 
 -10   5   8     4010.72     4003.56    203.39 o 
  -9   5   8      132.17      131.18     27.57 o 
  -8   5   8     2334.42     2423.10    103.33 o 
  -7   5   8     2543.42     2838.20    110.63 o 
  -6   5   8      177.97      177.07     23.69 o 
  -5   5   8     1375.10     1424.24     92.27 o 
  -4   5   8    12110.07    12613.29    566.14 o 
  -3   5   8      214.08      203.09     35.63 o 
  -2   5   8    13705.53    14685.91    657.46 o 
  -1   5   8     5252.21     5602.57    182.94 o 
   0   5   8       10.85       11.13     10.58 o 
   1   5   8     4693.46     4919.77    182.30 o 
   2   5   8    11785.59    12583.45    450.12 o 
   3   5   8      348.36      354.99     22.64 o 
   4   5   8    11191.30    11630.68    407.73 o 
   5   5   8     1595.97     1763.70     67.70 o 
   6   5   8      129.42      108.14     21.78 o 
   7   5   8     2124.65     2205.64    106.79 o 
   8   5   8     2229.45     2171.06    100.77 o 
   9   5   8      134.43      135.97     29.76 o 
  10   5   8     4062.32     4070.19    168.35 o 
  11   5   8      153.79      113.80     37.34 o 
  12   5   8      505.33      464.94     50.53 o 
  13   5   8      451.45      454.75     52.27 o 
 -13   6   8       73.24      114.24     39.85 o 
 -12   6   8     1430.93     1446.89     88.33 o 
 -11   6   8      798.94      769.89     65.31 o 
 -10   6   8      117.41       77.85     33.66 o 
  -9   6   8     2964.45     3016.03    125.64 o 
  -8   6   8     2427.78     2469.41    108.26 o 
  -7   6   8      543.14      634.67     79.98 o 
  -6   6   8     9341.37     9908.58    382.47 o 
  -5   6   8     2772.82     2907.58    138.66 o 
  -4   6   8     1674.75     1615.82    160.21 o 
  -3   6   8     9885.84    10595.93    635.47 o 
  -2   6   8     3094.99     3412.37    279.92 o 
  -1   6   8     1626.17     1509.19    166.25 o 
   0   6   8    14535.98    14921.97   1148.09 o 
   1   6   8     2113.27     2168.27    108.63 o 
   2   6   8     3170.62     3424.88    144.32 o 
   3   6   8     8562.95     8575.82    363.94 o 
   4   6   8     2096.40     2138.96     92.43 o 
   5   6   8     2379.66     2418.62    115.54 o 
   6   6   8     9352.39     9840.65    469.17 o 
   7   6   8      516.46      513.68     64.02 o 
   8   6   8     2415.27     2367.55    106.36 o 
   9   6   8     2614.97     2683.11    123.18 o 
  10   6   8      143.09      109.59     28.19 o 
  11   6   8      883.44      808.64     65.59 o 
  12   6   8     1079.29     1062.55     83.83 o 
  13   6   8       48.78       49.41     37.64 o 
 -13   7   8     1404.15     1493.82     97.88 o 
 -12   7   8       69.86       71.43     38.19 o 
 -11   7   8      840.82      842.06     68.62 o 
 -10   7   8      314.87      358.44     37.36 o 
  -9   7   8      720.71      783.45     51.57 o 
  -8   7   8      927.91      863.97     66.87 o 
  -7   7   8     6342.54     6743.87    319.38 o 
  -6   7   8      283.76      244.44     54.80 o 
  -5   7   8     5922.10     5618.93    445.65 o 
  -4   7   8      513.04      602.35     68.89 o 
  -3   7   8      717.35      736.91     92.54 o 
  -1   7   8    14294.98    15224.69   1149.02 o 
   0   7   8       74.89       47.85     39.25 o 
   1   7   8    14563.77    14748.80    755.95 o 
   2   7   8     1396.74     1250.90     77.35 o 
   3   7   8      913.81      948.84     63.17 o 
   4   7   8      379.00      354.25     89.84 o 
   5   7   8     6672.22     6551.90    322.12 o 
   6   7   8      282.84      268.66     33.93 o 
   7   7   8     6204.63     6214.10    314.76 o 
   8   7   8      855.32      830.82     64.54 o 
   9   7   8      688.31      714.70     61.55 o 
  10   7   8      271.91      319.56    104.61 o 
  11   7   8      779.71      799.11     55.50 o 
  12   7   8       66.10       35.99     36.60 o 
  13   7   8     1435.86     1412.35     96.25 o 
 -12   8   8     1565.68     1824.79    116.77 o 
 -11   8   8      244.45      284.41     45.90 o 
 -10   8   8      179.96      240.92     51.93 o 
  -9   8   8      569.31      473.95     53.83 o 
  -8   8   8     3594.79     3617.21    278.62 o 
  -7   8   8       23.83       11.12     40.77 o 
  -6   8   8     9518.19     9678.26    668.19 o 
  -5   8   8       66.31       59.97     40.37 o 
  -4   8   8     2284.62     2140.87    189.91 o 
  -3   8   8      727.53      667.15     89.42 o 
  -2   8   8     6217.63     6028.02    471.42 o 
  -1   8   8      194.95      147.29     40.23 o 
   0   8   8    16926.74    16361.10    828.65 o 
   1   8   8      204.44      134.74     24.04 o 
   2   8   8     5945.52     5898.48    309.16 o 
   3   8   8      811.72      899.36     97.00 o 
   4   8   8     2410.65     2462.87    208.24 o 
   5   8   8      113.45      148.75     36.50 o 
   6   8   8     9202.99     9254.96    649.19 o 
   7   8   8        3.08       16.97     34.77 o 
   8   8   8     3344.55     3668.56    188.74 o 
   9   8   8      605.50      651.03     56.16 o 
  10   8   8      195.49      245.64     92.32 o 
  11   8   8      164.52      228.55     44.42 o 
  12   8   8     1481.48     1577.05    151.79 o 
 -12   9   8      223.07      287.09     71.01 o 
 -11   9   8      788.73      804.31    100.97 o 
 -10   9   8      871.17      965.46    113.67 o 
  -9   9   8      117.54      130.97     54.30 o 
  -8   9   8      337.90      330.48     67.66 o 
  -7   9   8     4390.47     4625.86    362.05 o 
  -6   9   8      489.03      529.78     73.08 o 
  -5   9   8     5356.94     5171.76    365.72 o 
  -4   9   8     1649.83     1916.39    177.88 o 
  -3   9   8       81.82       60.49     42.09 o 
  -2   9   8     2072.31     2201.72    159.73 o 
  -1   9   8     7561.64     7038.50    616.76 o 
   0   9   8      280.12      277.90     30.51 o 
   1   9   8     8461.54     8356.44    406.73 o 
   2   9   8     1637.37     2004.04    190.21 o 
   3   9   8       90.20       74.99     23.44 o 
   4   9   8     2352.85     2313.02    161.93 o 
   5   9   8     4791.76     4710.56    345.39 o 
   6   9   8      419.39      291.50     52.44 o 
   7   9   8     4994.04     5106.47    351.68 o 
   8   9   8      520.52      569.51     71.47 o 
   9   9   8      151.90      132.78     36.21 o 
  10   9   8      846.74     1009.06     80.24 o 
  11   9   8      802.37      904.42     82.92 o 
  12   9   8      190.72      165.10     43.52 o 
 -11  10   8     1148.48     1396.42    137.13 o 
 -10  10   8      274.60      234.89     65.66 o 
  -9  10   8     1987.10     1992.31    176.06 o 
  -8  10   8      573.49      758.09     92.08 o 
  -7  10   8      101.37      126.46     51.42 o 
  -6  10   8     2223.60     2324.47    201.81 o 
  -5  10   8     2643.20     2621.02    221.33 o 
  -4  10   8     1256.75     1278.26    124.99 o 
  -3  10   8     5130.31     4961.76    289.96 o 
  -2  10   8     1100.09      921.04     65.10 o 
  -1  10   8     2573.41     2427.29    208.77 o 
   0  10   8     4240.35     4062.75    213.57 o 
   1  10   8     2493.94     2446.43    138.87 o 
   2  10   8      790.95      671.76     54.70 o 
   3  10   8     5826.76     5779.47    284.61 o 
   4  10   8     1237.08     1231.09    103.05 o 
   5  10   8     2888.86     2834.25    204.27 o 
   6  10   8     2440.21     2505.85    186.60 o 
   7  10   8      157.42      140.13     44.86 o 
   8  10   8      389.71      390.39     67.45 o 
   9  10   8     2084.69     1965.73    165.16 o 
  10  10   8      200.55      256.18     59.56 o 
  11  10   8     1085.59     1162.33     88.44 o 
 -11  11   8      207.07      197.25     66.32 o 
 -10  11   8     1831.23     2075.61    181.38 o 
  -9  11   8        8.61       36.00     51.30 o 
  -8  11   8     1368.94     1364.20    147.18 o 
  -7  11   8      127.06      141.73     57.83 o 
  -6  11   8      640.26      622.08     86.99 o 
  -5  11   8      497.61      532.08     82.59 o 
  -4  11   8     5124.53     4985.84    372.15 o 
  -3  11   8       13.09       17.13     28.78 o 
  -2  11   8     3848.46     3998.52    244.84 o 
  -1  11   8     1282.39     1092.43    121.97 o 
   0  11   8      764.19      721.28     52.95 o 
   1  11   8     1433.40     1368.36    129.36 o 
   2  11   8     4803.17     4925.40    238.92 o 
   3  11   8       34.60       -1.99     21.43 o 
   4  11   8     5212.34     5036.45    350.40 o 
   5  11   8      560.97      641.02     68.69 o 
   6  11   8      664.41      578.12     69.65 o 
   7  11   8      172.26      206.21     48.87 o 
   8  11   8     1536.64     1745.31    138.31 o 
   9  11   8       28.84       76.48     45.57 o 
  10  11   8     1718.68     1942.14    169.59 o 
  11  11   8      229.28      203.89     58.51 o 
 -10  12   8       58.63       77.73     58.78 o 
  -9  12   8     2456.78     2851.13    217.44 o 
  -8  12   8      178.80      187.84     64.54 o 
  -7  12   8      281.31      334.74     70.13 o 
  -6  12   8       43.82       67.67     52.28 o 
  -5  12   8     1878.00     1878.46    177.21 o 
  -4  12   8        0.06       22.78     46.03 o 
  -3  12   8     5806.70     5661.44    300.69 o 
  -2  12   8      269.38      236.05     38.83 o 
  -1  12   8     1180.91     1155.95    107.13 o 
   0  12   8      106.80      157.67     58.92 o 
   1  12   8      950.49      886.13     54.49 o 
   2  12   8      268.35      225.58     62.05 o 
   3  12   8     5347.77     5433.63    291.28 o 
   4  12   8        3.94        2.67     27.06 o 
   5  12   8     2154.85     2209.09    160.72 o 
   6  12   8       47.66       49.26     37.00 o 
   7  12   8      418.68      360.37     59.81 o 
   8  12   8      243.16      244.77     53.16 o 
   9  12   8     2308.93     2245.91    195.83 o 
  10  12   8       69.83       91.68     49.03 o 
  -9  13   8      285.30      278.05     72.47 o 
  -8  13   8      568.02      611.04     94.80 o 
  -7  13   8      632.54      549.20     93.38 o 
  -6  13   8      151.25      150.16     60.30 o 
  -5  13   8      509.92      447.92     77.07 o 
  -4  13   8     2701.85     2869.74    225.63 o 
  -3  13   8      218.10      238.39     57.96 o 
  -2  13   8     1773.14     1771.23    118.66 o 
  -1  13   8      846.22      995.81    118.02 o 
   0  13   8      516.06      499.10     42.75 o 
   1  13   8     1137.16     1267.21     90.97 o 
   2  13   8     2016.05     1978.77     94.14 o 
   3  13   8      161.12      144.80     26.83 o 
   4  13   8     2750.57     2710.12    130.88 o 
   5  13   8      318.11      289.43     43.02 o 
   6  13   8      178.45      174.55     65.32 o 
   7  13   8      767.45      710.99     67.60 o 
   8  13   8      703.86      605.52     78.17 o 
   9  13   8      308.78      235.17     48.76 o 
  -8  14   8      888.02      878.26    110.61 o 
  -7  14   8      208.62      205.97     68.87 o 
  -6  14   8     1606.20     1757.97    167.03 o 
  -5  14   8      354.90      354.81     73.75 o 
  -4  14   8      192.54      161.66     60.78 o 
  -3  14   8      825.97      967.51    113.93 o 
  -2  14   8      893.17      949.59    104.96 o 
  -1  14   8      476.66      524.38     74.25 o 
   0  14   8     2904.67     2863.92    156.61 o 
   1  14   8      374.76      405.19     40.33 o 
   2  14   8      867.66      891.50     76.68 o 
   3  14   8      866.62      941.97     59.27 o 
   4  14   8      124.77      162.96     29.64 o 
   5  14   8      390.24      396.21     48.66 o 
   6  14   8     1796.66     1773.95    115.73 o 
   7  14   8      190.65      243.44     44.97 o 
   8  14   8      693.76      774.12     94.33 o 
  -6  15   8        4.20       46.34     55.57 o 
  -5  15   8     1014.72      968.92    118.23 o 
  -4  15   8      202.66      189.76     65.38 o 
  -3  15   8       16.03      -58.87     45.13 o 
  -2  15   8      215.97      221.12     58.38 o 
  -1  15   8     2081.25     1992.09    190.72 o 
   0  15   8        8.68      -12.05     36.31 o 
   1  15   8     2120.77     2163.27    121.56 o 
   2  15   8      129.60      120.49     28.25 o 
   3  15   8       19.99       30.24     25.69 o 
   4  15   8      283.27      273.72     34.56 o 
   5  15   8     1010.51     1031.13     67.79 o 
   6  15   8        0.89      -30.43     33.08 o 
  -4  16   8      273.44      319.06     73.32 o 
  -2  16   8      648.47      583.47     86.20 o 
  -1  16   8       33.81       -5.77     29.22 o 
   0  16   8     2391.67     2648.30    147.49 o 
   1  16   8       32.42       17.58     23.29 o 
   2  16   8      597.48      576.20     50.22 o 
   3  16   8       97.60      101.18     40.17 o 
   4  16   8      298.66      303.40     59.62 o 
   5  16   8      141.34      167.02     32.17 o 
  -1  17   8      816.09      854.68     57.07 o 
   0  17   8        0.24       16.86     24.17 o 
   1  17   8      664.59      625.61     55.44 o 
   1   0   9     8384.97     8112.14    270.91 o 
   2   0   9     1041.74      910.62    104.10 o 
   3   0   9    23666.35    22630.71    767.62 o 
   4   0   9      182.00      213.80     21.37 o 
   5   0   9     8245.17     8229.87    224.68 o 
   6   0   9     2082.23     1952.36     66.30 o 
   7   0   9     1159.22     1132.61     50.70 o 
   8   0   9       32.78       20.10     16.96 o 
   9   0   9     6425.67     6548.32    220.51 o 
  10   0   9       10.77      -27.06     18.71 o 
  11   0   9     2445.72     2602.83     97.01 o 
  12   0   9      120.63       90.54     28.02 o 
  13   0   9        9.40       25.99     26.24 o 
  14   0   9      139.24      116.71     37.22 o 
 -14   1   9      269.92      238.11     33.05 o 
 -13   1   9      385.20      381.08     37.47 o 
 -12   1   9      596.45      565.14     43.71 o 
 -11   1   9      419.81      367.81     37.55 o 
 -10   1   9     3945.80     3893.74    160.96 o 
  -9   1   9      675.20      682.87     42.11 o 
  -8   1   9     4825.04     4745.03    189.32 o 
  -7   1   9     1152.74     1278.23     69.23 o 
  -6   1   9      302.95      249.95     26.25 o 
  -5   1   9      877.16      836.91     42.22 o 
  -4   1   9    13855.03    13512.76    524.54 o 
  -3   1   9      742.19      756.52     34.47 o 
  -2   1   9    25853.68    24928.55    813.79 o 
  -1   1   9     4827.64     4567.80    201.56 o 
   0   1   9      855.19      821.59     36.48 o 
   1   1   9     5706.62     5479.28    160.75 o 
   2   1   9    25002.10    24629.82    747.68 o 
   3   1   9      602.41      658.97     26.06 o 
   4   1   9    14567.85    13925.49    350.18 o 
   5   1   9      904.06      990.51     36.01 o 
   6   1   9      349.38      359.70     22.23 o 
   7   1   9     1575.07     1736.52     61.92 o 
   8   1   9     4878.88     4794.28    163.35 o 
   9   1   9      518.62      505.19     33.10 o 
  10   1   9     3955.87     4020.45    138.82 o 
  11   1   9      565.30      553.69     36.56 o 
  12   1   9      632.21      651.51     44.47 o 
  13   1   9      342.78      332.21     35.48 o 
  14   1   9      294.04      261.54     64.37 o 
 -13   2   9      143.68      118.31     39.63 o 
 -12   2   9     1425.28     1444.28     72.39 o 
 -11   2   9     1424.61     1441.95     69.51 o 
 -10   2   9      285.14      267.57     31.28 o 
  -9   2   9     1972.47     1965.57    102.97 o 
  -8   2   9     3285.07     3437.29    139.64 o 
  -7   2   9      585.26      593.78     37.16 o 
  -6   2   9     6157.82     6083.58    239.60 o 
  -5   2   9     2632.26     2423.11     90.28 o 
  -4   2   9     1437.54     1428.25     59.89 o 
  -3   2   9    11746.45    11961.71    391.70 o 
  -2   2   9     5218.24     5348.57    195.60 o 
  -1   2   9     2413.10     2582.13     89.32 o 
   0   2   9    13399.91    12970.19    390.76 o 
   1   2   9     2197.83     2480.86     82.56 o 
   2   2   9     6348.33     6213.71    164.42 o 
   3   2   9    11666.28    11885.31    327.03 o 
   4   2   9     1661.01     1632.01     50.80 o 
   5   2   9     1947.08     1930.42     66.86 o 
   6   2   9     6162.09     6254.10    174.86 o 
   7   2   9      432.12      455.22     26.91 o 
   8   2   9     3195.44     3355.14    119.55 o 
   9   2   9     2754.52     2777.34     92.15 o 
  10   2   9      294.71      306.07     26.64 o 
  11   2   9     1159.63     1214.77     67.03 o 
  12   2   9     1309.12     1342.22     87.57 o 
  13   2   9      124.36       85.53     36.06 o 
 -13   3   9     1771.84     1654.92    158.12 o 
 -12   3   9       19.64       28.12     32.91 o 
 -11   3   9      937.10      937.62     57.03 o 
 -10   3   9      824.57      757.58     48.07 o 
  -9   3   9      741.52      688.60     44.65 o 
  -8   3   9      977.12      946.67     51.73 o 
  -7   3   9    10475.14    10232.60    388.05 o 
  -6   3   9      247.92      217.95     25.91 o 
  -5   3   9    10188.46    10255.74    438.96 o 
  -4   3   9     3357.82     3174.90    133.73 o 
  -3   3   9     1133.42     1204.67     62.39 o 
  -2   3   9     2931.97     2954.63     94.96 o 
  -1   3   9    14742.01    15134.98    442.92 o 
   0   3   9      148.20      123.54     15.38 o 
   1   3   9    14335.06    14450.83    401.72 o 
   2   3   9     2483.44     2579.45     79.68 o 
   3   3   9     1451.66     1463.65     45.16 o 
   4   3   9     3600.55     3467.44     97.98 o 
   5   3   9    12042.26    12395.47    321.28 o 
   6   3   9      367.49      425.24     21.52 o 
   7   3   9    10026.59    10212.44    282.68 o 
   8   3   9      776.31      852.61     44.26 o 
   9   3   9      652.25      665.94     42.83 o 
  10   3   9      727.83      728.12     59.09 o 
  11   3   9     1114.55     1091.55     73.01 o 
  12   3   9        9.05      -17.26     31.72 o 
  13   3   9     1720.48     1618.49     99.74 o 
 -13   4   9       20.85       21.83     35.48 o 
 -12   4   9     2841.22     2769.25    145.14 o 
 -11   4   9       92.75       97.58     35.15 o 
 -10   4   9      141.44      192.27     37.01 o 
  -9   4   9      261.39      255.98     37.25 o 
  -8   4   9     5147.30     5073.60    216.20 o 
  -7   4   9       54.65       62.85     17.24 o 
  -6   4   9    14274.35    13968.87    543.91 o 
  -5   4   9      223.86      257.89     24.93 o 
  -4   4   9      988.13     1011.95     68.53 o 
  -3   4   9      215.36      308.01     26.70 o 
  -2   4   9     6642.29     6617.34    268.19 o 
  -1   4   9       21.19       50.27     15.56 o 
   0   4   9    20703.65    21828.25    737.40 o 
   1   4   9       30.10       54.93     13.21 o 
   2   4   9     7358.89     7324.57    242.93 o 
   3   4   9      175.32      233.94     20.64 o 
   4   4   9     1397.30     1431.95     55.39 o 
   5   4   9      218.70      218.35     21.67 o 
   6   4   9    14642.20    14875.02    496.33 o 
   7   4   9       74.49       79.20     19.70 o 
   8   4   9     5770.92     5705.02    241.13 o 
   9   4   9      221.81      214.73     30.38 o 
  10   4   9      247.73      256.55     66.01 o 
  11   4   9       82.73      110.40     35.99 o 
  12   4   9     2483.82     2570.08    143.95 o 
  13   4   9        6.30       -0.08     33.73 o 
 -13   5   9     1567.56     1486.40     96.96 o 
 -12   5   9      214.05      181.40     41.27 o 
 -11   5   9     1320.60     1305.56     91.75 o 
 -10   5   9     1293.91     1343.74     88.45 o 
  -9   5   9      561.39      525.17     69.05 o 
  -8   5   9      400.58      375.17     35.06 o 
  -7   5   9     7988.66     8120.25    323.61 o 
  -6   5   9      362.85      390.74     48.42 o 
  -5   5   9     6941.46     7375.24    345.22 o 
  -4   5   9     3159.18     3597.37    283.51 o 
  -3   5   9     1013.06     1080.72     94.42 o 
  -1   5   9    15082.34    15331.90    521.44 o 
   0   5   9      688.89      698.82     40.10 o 
   1   5   9    15270.51    15399.39    521.55 o 
   2   5   9     1383.28     1492.27     69.23 o 
   3   5   9     1218.57     1236.60     51.96 o 
   4   5   9     4045.46     4357.14    150.74 o 
   5   5   9     7210.53     7332.46    256.76 o 
   6   5   9      373.46      410.08     42.36 o 
   7   5   9     8299.09     8397.39    289.45 o 
   8   5   9      383.52      370.70     30.88 o 
   9   5   9      458.15      451.37     62.15 o 
  10   5   9     1400.56     1393.43    143.01 o 
  11   5   9     1456.02     1569.34     93.48 o 
  12   5   9      224.23      187.31     40.79 o 
  13   5   9     1588.80     1510.02     96.36 o 
 -13   6   9        9.80       47.08     38.12 o 
 -12   6   9      917.14      925.70     73.55 o 
 -11   6   9     1683.22     1666.74     98.20 o 
 -10   6   9      110.85      110.42     46.91 o 
  -9   6   9     2814.95     2864.97    135.47 o 
  -8   6   9     1582.88     1628.62     79.57 o 
  -7   6   9      201.73      160.35     26.71 o 
  -6   6   9     4018.52     4162.39    173.72 o 
  -5   6   9     3685.09     4134.75    200.90 o 
  -4   6   9      834.63      952.05     83.07 o 
  -2   6   9     2631.86     2483.93    244.09 o 
  -1   6   9      634.14      640.05     41.51 o 
   0   6   9     6949.12     6628.21    268.50 o 
   1   6   9      721.47      777.86     42.98 o 
   2   6   9     2890.66     3106.70    127.25 o 
   3   6   9     7413.34     7680.13    312.49 o 
   4   6   9      881.45      857.19     51.21 o 
   5   6   9     3573.30     3842.49    169.71 o 
   6   6   9     4535.09     4364.26    182.97 o 
   7   6   9      113.02      135.86     22.55 o 
   8   6   9     1639.28     1601.35     94.14 o 
   9   6   9     3282.11     3408.67    123.18 o 
  10   6   9      163.04      187.22     31.33 o 
  11   6   9     1471.91     1404.46     95.49 o 
  12   6   9      958.70      936.80     73.18 o 
  13   6   9       14.43       18.70     36.48 o 
 -12   7   9      379.66      354.61     50.27 o 
 -11   7   9      323.46      331.22     49.45 o 
 -10   7   9     3622.37     3623.59    194.98 o 
  -9   7   9        0.89       -9.16     24.52 o 
  -8   7   9     2169.72     2147.11     97.29 o 
  -7   7   9      426.97      483.37     50.57 o 
  -6   7   9      742.53      780.93     93.52 o 
  -5   7   9      891.24     1195.14    101.14 o 
  -4   7   9     9912.05    10012.29    759.78 o 
  -2   7   9     8474.09     8613.96    664.76 o 
  -1   7   9     1690.13     1639.75    170.29 o 
   0   7   9       48.58       45.18     19.93 o 
   1   7   9     2034.32     1982.68    148.64 o 
   2   7   9     8309.06     8397.31    436.48 o 
   3   7   9      479.07      447.36     71.32 o 
   4   7   9    10826.20    11215.31    441.45 o 
   5   7   9      740.34      768.01     50.31 o 
   6   7   9      818.51      839.30     81.09 o 
   7   7   9      660.07      604.14     44.79 o 
   8   7   9     2020.95     1992.42    113.48 o 
   9   7   9        1.91       20.97     26.81 o 
  10   7   9     3870.47     3960.40    162.12 o 
  11   7   9      440.42      442.35     50.62 o 
  12   7   9      404.02      381.84     49.97 o 
 -12   8   9        0.57        8.34     38.35 o 
 -11   8   9     1378.05     1378.23     97.52 o 
 -10   8   9       95.22       75.79     30.10 o 
  -9   8   9     3940.65     4326.50    222.91 o 
  -8   8   9       53.31       47.51     43.24 o 
  -7   8   9      407.08      369.40     67.13 o 
  -6   8   9      606.81      589.96     79.61 o 
  -5   8   9     4623.50     4968.80    338.71 o 
  -4   8   9      152.12      126.37     46.48 o 
  -2   8   9      255.99      307.06     55.04 o 
  -1   8   9     2649.05     2807.20    147.44 o 
   0   8   9      319.33      332.78     55.90 o 
   1   8   9     2500.04     2519.60    146.16 o 
   2   8   9      217.56      225.17     38.46 o 
   3   8   9     8183.94     8927.35    461.38 o 
   4   8   9      131.30      159.48     34.19 o 
   5   8   9     4298.53     4334.17    243.00 o 
   6   8   9      462.27      505.16     55.18 o 
   7   8   9      373.16      422.86     47.65 o 
   8   8   9      105.15      128.81     33.68 o 
   9   8   9     3873.19     4229.35    219.28 o 
  10   8   9       79.11       99.10     36.91 o 
  11   8   9     1435.89     1620.98    141.40 o 
  12   8   9        4.41       -5.60     36.42 o 
 -11   9   9       68.76       94.87     57.98 o 
 -10   9   9     2050.92     2588.84    169.81 o 
  -9   9   9      299.56      369.18     72.55 o 
  -8   9   9     1979.74     1917.58    174.42 o 
  -7   9   9     1076.57     1040.08    108.36 o 
  -6   9   9      483.03      527.76     81.23 o 
  -5   9   9      925.96      927.76    106.67 o 
  -4   9   9     6538.51     6368.86    429.87 o 
  -2   9   9     5336.89     5152.94    417.33 o 
  -1   9   9     5554.93     5752.78    271.21 o 
   0   9   9     1225.40     1171.05     75.29 o 
   1   9   9     4649.48     4547.14    268.71 o 
   2   9   9     5209.03     5188.19    272.85 o 
   3   9   9       97.88       59.44     24.61 o 
   4   9   9     5994.91     5675.83    309.93 o 
   5   9   9     1074.46     1135.75     77.86 o 
   6   9   9      520.89      572.93     55.81 o 
   7   9   9      875.09      857.77     96.32 o 
   8   9   9     2092.40     2078.24    168.55 o 
   9   9   9      375.02      372.79     47.38 o 
  10   9   9     2161.27     2311.68    138.17 o 
  11   9   9       45.17       25.07     36.20 o 
 -10  10   9       25.81       41.22     53.75 o 
  -9  10   9     1500.76     1892.56    160.92 o 
  -8  10   9     1212.72     1277.72    128.99 o 
  -7  10   9      130.86      108.50     50.73 o 
  -6  10   9     2971.82     3126.75    232.70 o 
  -5  10   9     1097.01     1174.91    123.82 o 
  -4  10   9      845.52      792.76    100.93 o 
  -2  10   9     1782.64     1705.83    147.20 o 
  -1  10   9      894.65      858.80     76.04 o 
   0  10   9     6461.94     6409.76    333.56 o 
   1  10   9     1225.12     1233.50     70.67 o 
   2  10   9     1546.61     1460.62     92.99 o 
   3  10   9     2467.56     2456.49    140.47 o 
   4  10   9      855.30      903.10     66.72 o 
   5  10   9     1377.34     1280.53    156.26 o 
   6  10   9     2615.93     2726.57    191.36 o 
   7  10   9      259.37      216.42     49.62 o 
   8  10   9     1152.41     1155.42    114.19 o 
   9  10   9     1304.47     1512.36    144.95 o 
  10  10   9       22.52       12.06     33.37 o 
  11  10   9      527.42      607.29     62.53 o 
 -10  11   9      159.59      191.36     65.80 o 
  -9  11   9      337.63      423.39     78.11 o 
  -8  11   9      148.13      167.10     57.99 o 
  -7  11   9     2912.26     3024.77    238.54 o 
  -6  11   9      186.68      179.87     59.30 o 
  -5  11   9     3505.62     3339.16    242.32 o 
  -4  11   9      239.14      257.97     61.82 o 
  -2  11   9      255.77      259.77     58.90 o 
  -1  11   9     5228.16     5198.84    275.80 o 
   0  11   9      515.28      471.18     42.75 o 
   1  11   9     5476.28     5279.22    276.07 o 
   2  11   9      340.32      343.49     36.86 o 
   3  11   9      242.52      270.79     35.50 o 
   4  11   9      178.66      193.31     48.46 o 
   5  11   9     3016.04     2832.42    168.00 o 
   6  11   9      158.35      100.21     33.77 o 
   7  11   9     2869.83     2824.66    222.20 o 
   8  11   9      173.29      196.79     54.20 o 
   9  11   9      280.62      282.13     62.09 o 
  10  11   9      174.83      276.35     63.22 o 
  -9  12   9       16.94      -10.70     50.72 o 
  -8  12   9     1219.09     1205.08    126.63 o 
  -7  12   9       56.28       47.25     54.03 o 
  -6  12   9     3954.78     3986.88    304.00 o 
  -5  12   9      110.18      101.10     55.10 o 
  -4  12   9     1128.67     1055.00    112.88 o 
  -2  12   9     1741.91     1780.20    147.88 o 
  -1  12   9      249.82      249.43     33.06 o 
   0  12   9     5201.50     5233.40    274.44 o 
   1  12   9      189.43      236.10     54.47 o 
   2  12   9     1335.57     1328.58     89.30 o 
   3  12   9       28.47       45.69     47.91 o 
   4  12   9      967.14      961.33     90.01 o 
   5  12   9      155.37      168.50     39.11 o 
   6  12   9     3962.91     3847.68    216.48 o 
   7  12   9       41.85       30.40     39.93 o 
   8  12   9      991.08     1068.52    111.06 o 
   9  12   9       13.34      -22.16     40.62 o 
  -8  13   9      101.08      154.50     63.04 o 
  -7  13   9     1296.59     1521.91    142.69 o 
  -6  13   9       92.81       -2.96     51.42 o 
  -5  13   9     1370.85     1430.74    133.14 o 
  -4  13   9     1068.03     1155.28    116.09 o 
  -2  13   9     1011.72     1113.98    129.08 o 
  -1  13   9     2503.51     2565.96    140.00 o 
   0  13   9      119.20      108.76     26.60 o 
   1  13   9     2423.00     2423.11    146.05 o 
   2  13   9     1325.50     1315.75     82.99 o 
   3  13   9        1.84      -16.45     22.53 o 
   4  13   9      930.69      903.58     70.88 o 
   5  13   9     1174.86     1155.51     84.35 o 
   6  13   9      108.12      140.32     45.55 o 
   7  13   9     1240.94     1272.39    136.67 o 
   8  13   9      143.07      199.31     51.83 o 
  -7  14   9       62.59       47.58     52.38 o 
  -6  14   9      828.23     1080.19    107.26 o 
  -5  14   9      897.38      955.53    121.16 o 
  -4  14   9      353.82      381.91     75.73 o 
  -2  14   9      374.15      274.32     65.56 o 
  -1  14   9      431.44      463.72     46.37 o 
   0  14   9     1768.02     1739.24    122.35 o 
   1  14   9      386.19      358.18     40.49 o 
   2  14   9      314.34      351.31     39.18 o 
   3  14   9     2430.74     2533.21    123.07 o 
   4  14   9      446.09      416.18     41.40 o 
   5  14   9     1059.82     1102.63     70.45 o 
   6  14   9      662.46      668.36     58.47 o 
   7  14   9       98.54       80.47     33.46 o 
  -5  15   9      111.59      123.67     60.81 o 
  -2  15   9     1433.03     1392.09    143.90 o 
  -1  15   9      137.27      145.52     29.38 o 
   0  15   9       47.55       37.43     28.39 o 
   1  15   9       90.02       84.99     28.08 o 
   2  15   9     1477.34     1380.51     88.88 o 
   3  15   9       98.51       75.00     28.91 o 
   4  15   9     1779.90     1889.60    105.28 o 
   5  15   9      125.17      100.05     31.63 o 
   6  15   9      127.64      106.42     32.69 o 
  -2  16   9       35.37       44.32     38.73 o 
  -1  16   9      423.75      471.56     44.06 o 
   0  16   9       35.26       47.15     25.44 o 
   1  16   9      408.80      385.40     42.44 o 
   2  16   9       54.25       75.66     28.70 o 
   3  16   9     1804.06     1819.69    111.82 o 
   0   0  10     7590.34     7972.72    378.96 o 
   1   0  10     1397.96     1333.76     52.72 o 
   2   0  10     7096.15     6912.38    230.57 o 
   3   0  10      163.83      172.59     15.94 o 
   4   0  10     1072.07     1066.60     42.18 o 
   5   0  10       81.04      112.34     17.09 o 
   6   0  10    11306.05    10604.63    402.02 o 
   7   0  10       37.17       37.44     19.98 o 
   8   0  10     7198.12     7180.30    278.00 o 
   9   0  10       41.45       45.49     22.82 o 
  10   0  10      108.91       98.95     25.57 o 
  11   0  10      328.18      417.05     36.87 o 
  12   0  10     2066.03     2098.74     95.86 o 
  13   0  10       46.87       18.12     33.88 o 
 -13   1  10     1849.65     1931.02     90.09 o 
 -12   1  10      160.14      181.36     30.50 o 
 -11   1  10     1486.95     1485.86     73.52 o 
 -10   1  10      809.95      877.69     52.06 o 
  -9   1  10      510.28      495.21     38.99 o 
  -8   1  10      821.94      859.58     47.71 o 
  -7   1  10    12188.25    11986.63    463.64 o 
  -6   1  10       90.96       78.73     17.28 o 
  -5   1  10     5728.81     5425.22    195.40 o 
  -4   1  10     2361.29     2249.88     83.17 o 
  -3   1  10     1489.91     1462.70     59.45 o 
  -2   1  10     3584.94     3510.56    126.26 o 
  -1   1  10    15785.37    15371.09    466.98 o 
   0   1  10       18.80        7.78      9.96 o 
   1   1  10    13382.25    13228.97    387.80 o 
   2   1  10     3848.06     3746.05    106.77 o 
   3   1  10     1606.32     1539.37     55.20 o 
   4   1  10     1711.86     1678.36     65.04 o 
   5   1  10     6193.27     6039.86    175.08 o 
   6   1  10      165.58      158.88     19.06 o 
   7   1  10    12506.00    12456.43    401.48 o 
   8   1  10      655.29      662.60     38.37 o 
   9   1  10      510.10      542.79     33.86 o 
  10   1  10      745.29      816.17     45.00 o 
  11   1  10     1415.20     1406.34     61.94 o 
  12   1  10      171.86      187.40     30.66 o 
  13   1  10     1940.80     1837.84    158.83 o 
 -13   2  10       16.30       38.29     40.76 o 
 -12   2  10     1833.11     1838.11     84.77 o 
 -11   2  10     1479.75     1544.14     85.15 o 
 -10   2  10        8.34      -17.16     22.48 o 
  -9   2  10     2895.00     2802.45    114.24 o 
  -8   2  10     2178.04     2066.03    102.70 o 
  -7   2  10      212.30      228.92     35.73 o 
  -6   2  10     4574.08     4608.83    176.16 o 
  -5   2  10     2319.38     2196.25     79.28 o 
  -4   2  10      413.47      417.40     27.41 o 
  -3   2  10    12100.94    12389.97    354.73 o 
  -2   2  10     2320.79     2423.91     99.55 o 
  -1   2  10     1964.21     2095.87     82.19 o 
   0   2  10     7488.16     7736.39    237.25 o 
   1   2  10     2411.35     2450.47     76.95 o 
   2   2  10     3113.39     3222.71     93.71 o 
   3   2  10    11467.34    11808.30    331.69 o 
   4   2  10      313.71      317.63     21.07 o 
   5   2  10     1915.86     2007.86     65.54 o 
   6   2  10     4147.74     4341.49    136.64 o 
   7   2  10      190.62      188.55     21.62 o 
   8   2  10     2609.52     2663.84     89.87 o 
   9   2  10     2589.06     2521.37     96.39 o 
  10   2  10       21.57       17.95     22.91 o 
  11   2  10     1581.69     1706.75     92.71 o 
  12   2  10     1655.21     1648.05    102.88 o 
  13   2  10       12.81        4.60     34.05 o 
 -13   3  10      190.41      227.60     42.04 o 
 -12   3  10      413.32      375.59     47.48 o 
 -11   3  10      457.09      413.74     47.65 o 
 -10   3  10     3504.40     3617.14    163.26 o 
  -9   3  10      372.12      317.07     33.86 o 
  -8   3  10     3186.25     3171.57    149.67 o 
  -7   3  10      958.47      944.48     49.30 o 
  -6   3  10      789.83      783.82     43.36 o 
  -5   3  10      875.83      867.13     50.35 o 
  -4   3  10    14542.29    15216.74    486.14 o 
  -3   3  10      746.20      733.03     40.44 o 
  -2   3  10    14732.28    14685.16    459.21 o 
  -1   3  10     1945.30     1850.96     65.26 o 
   0   3  10      841.56      836.77     34.54 o 
   1   3  10     1478.72     1458.26     70.45 o 
   2   3  10    12894.33    12886.68    371.23 o 
   3   3  10      661.10      692.24     35.84 o 
   4   3  10    14157.68    14521.45    405.02 o 
   5   3  10     1010.22     1027.61     37.29 o 
   6   3  10      580.77      609.09     29.17 o 
   7   3  10      657.07      728.55     40.81 o 
   8   3  10     3072.98     3093.65    181.82 o 
   9   3  10      338.31      310.90     39.87 o 
  10   3  10     3461.62     3330.77    176.79 o 
  11   3  10      550.20      473.63     48.85 o 
  12   3  10      506.89      428.73     48.04 o 
  13   3  10      231.54      217.07     41.41 o 
 -13   4  10      123.26       75.02     37.33 o 
 -12   4  10       20.92       27.96     34.52 o 
 -11   4  10     2119.99     1877.97    107.14 o 
 -10   4  10       57.57       94.79     71.17 o 
  -9   4  10     5011.05     4717.67    238.50 o 
  -8   4  10      118.10      118.68     32.51 o 
  -7   4  10     1466.58     1526.17    184.44 o 
  -6   4  10      145.80      141.28     21.71 o 
  -5   4  10     5820.48     5641.88    211.44 o 
  -4   4  10      616.31      699.10     50.83 o 
  -3   4  10    17026.04    17575.21    666.38 o 
  -2   4  10      358.72      366.60     25.11 o 
  -1   4  10     6114.80     6158.27    230.68 o 
   0   4  10      426.09      511.24     34.74 o 
   1   4  10     7126.22     7229.53    233.14 o 
   2   4  10      348.80      339.44     24.88 o 
   3   4  10    17508.18    17736.67    599.12 o 
   4   4  10      474.81      479.24     32.04 o 
   5   4  10     5202.37     5278.69    192.93 o 
   6   4  10      147.61      164.63     21.95 o 
   7   4  10     1150.88     1172.63     58.89 o 
   8   4  10       70.06       90.84     24.71 o 
   9   4  10     5258.17     4987.72    238.64 o 
  10   4  10       66.83       42.30     31.73 o 
  11   4  10     1887.46     1695.12    104.81 o 
  12   4  10       39.93       38.67     35.04 o 
  13   4  10      105.16      114.45     38.75 o 
 -12   5  10      253.15      185.87     42.92 o 
 -11   5  10       85.83       33.44     37.47 o 
 -10   5  10     2705.65     2749.14    146.73 o 
  -9   5  10      100.12      104.97     49.65 o 
  -8   5  10     3378.52     3445.10    164.23 o 
  -7   5  10     1030.28     1150.06     68.57 o 
  -6   5  10      273.56      285.10     34.76 o 
  -5   5  10     1460.08     1581.61     92.46 o 
  -4   5  10     9764.83     9516.70    596.65 o 
  -3   5  10      471.87      477.10     54.48 o 
  -2   5  10    10802.76    11175.08    521.92 o 
  -1   5  10     4527.83     4863.10    191.91 o 
   0   5  10        4.28       16.28     13.73 o 
   1   5  10     4192.23     4390.91    162.59 o 
   2   5  10    10584.77    11055.42    380.32 o 
   3   5  10      629.70      596.06     32.99 o 
   4   5  10     9138.29     8919.84    312.94 o 
   5   5  10     1621.48     1632.05     68.44 o 
   6   5  10      130.64      143.09     25.90 o 
   7   5  10      710.94      793.68     52.51 o 
   8   5  10     2824.24     2975.42    119.78 o 
   9   5  10      120.56      158.60     29.98 o 
  10   5  10     2755.52     2675.75    144.60 o 
  11   5  10      113.26       83.22     35.38 o 
  12   5  10      323.90      333.82     46.25 o 
 -12   6  10      805.83      853.05     69.31 o 
 -11   6  10      654.63      565.49     58.47 o 
 -10   6  10       90.63      112.44     37.12 o 
  -9   6  10     2259.01     2336.63    123.28 o 
  -8   6  10     1272.44     1365.27     87.53 o 
  -7   6  10      928.81      991.88     70.57 o 
  -6   6  10     4297.68     4627.41    206.45 o 
  -5   6  10     1975.94     1891.79    134.36 o 
  -4   6  10     1968.69     2204.54    163.96 o 
  -3   6  10     6481.54     6725.15    420.74 o 
  -2   6  10     3132.39     3143.83    218.89 o 
  -1   6  10     2297.02     2353.55    107.30 o 
   0   6  10    12041.62    12488.55    499.04 o 
   1   6  10     2453.70     2506.29    107.92 o 
   2   6  10     2947.54     2954.55    130.26 o 
   3   6  10     6157.34     6179.53    260.07 o 
   4   6  10     2217.51     2225.10    102.23 o 
   5   6  10     1782.36     1616.00    122.56 o 
   6   6  10     3701.57     3922.27    151.99 o 
   7   6  10      888.84      910.23     50.02 o 
   8   6  10     1812.15     1873.34     93.93 o 
   9   6  10     1901.66     2054.26    102.09 o 
  10   6  10      112.21      108.31     36.15 o 
  11   6  10      727.27      628.26     58.09 o 
  12   6  10      629.59      645.58     63.07 o 
 -12   7  10       25.42        4.94     38.25 o 
 -11   7  10      581.75      577.55     59.43 o 
 -10   7  10      189.72      197.87     41.25 o 
  -9   7  10      459.90      472.05     42.46 o 
  -8   7  10      396.28      459.66     40.02 o 
  -7   7  10     4792.61     5100.14    205.03 o 
  -6   7  10      455.06      519.27     47.60 o 
  -2   7  10     1201.61     1228.91    162.02 o 
  -1   7  10     8704.49     9191.54    452.96 o 
   0   7  10        8.22       31.78     22.82 o 
   1   7  10     8317.65     8372.19    451.83 o 
   2   7  10     1348.98     1286.81    114.50 o 
   3   7  10      101.04      112.74     22.28 o 
   4   7  10      966.74      935.56     54.65 o 
   5   7  10     5054.16     5091.27    214.05 o 
   6   7  10      529.40      516.11     41.87 o 
   7   7  10     4947.17     4959.62    214.55 o 
   8   7  10      327.45      346.70     39.13 o 
   9   7  10      460.93      471.64     53.47 o 
  10   7  10      215.05      240.49     34.19 o 
  11   7  10      537.44      570.96     68.28 o 
  12   7  10       25.65        7.42     36.08 o 
 -11   8  10      156.08      164.07     43.13 o 
 -10   8  10       99.75      115.69     40.15 o 
  -9   8  10      228.28      247.96     35.57 o 
  -8   8  10     1955.79     2182.56    114.81 o 
  -7   8  10       26.38       40.34     45.82 o 
  -6   8  10     6646.28     6959.46    499.31 o 
  -2   8  10     2799.15     2714.28    154.02 o 
  -1   8  10       36.91       -9.43     21.05 o 
   0   8  10    12005.17    12019.34    614.07 o 
   1   8  10       12.27      -20.19     23.03 o 
   2   8  10     2884.34     2784.29    157.69 o 
   3   8  10      256.84      301.59     37.44 o 
   4   8  10     1341.85     1391.63     91.04 o 
   5   8  10      370.91      294.73    119.24 o 
   6   8  10     6596.47     6967.25    289.36 o 
   7   8  10       47.13       16.06     25.08 o 
   8   8  10     1687.44     1692.29    141.60 o 
   9   8  10      239.29      290.13     37.34 o 
  10   8  10      107.30      148.32     39.46 o 
  11   8  10       96.90       98.83     56.01 o 
 -11   9  10      562.85      624.44     91.78 o 
 -10   9  10      767.85      783.66     72.29 o 
  -9   9  10      215.25      266.70     63.64 o 
  -8   9  10      251.70      213.99     60.98 o 
  -7   9  10     2949.86     3031.57    229.18 o 
  -6   9  10      389.60      525.63     75.88 o 
  -2   9  10      769.92      701.11     68.48 o 
  -1   9  10     5572.48     5432.77    293.15 o 
   0   9  10      123.93       85.75     25.80 o 
   1   9  10     6076.67     5795.45    304.43 o 
   2   9  10      541.64      570.11     91.21 o 
   3   9  10       40.02        6.20     26.16 o 
   4   9  10     2239.94     2356.25    213.02 o 
   5   9  10     3896.62     3849.99    264.66 o 
   6   9  10      370.86      379.55     49.15 o 
   7   9  10     2940.19     2754.98    283.54 o 
   8   9  10      249.03      287.79     37.20 o 
   9   9  10      162.72      209.24     36.29 o 
  10   9  10      829.53      902.32     63.03 o 
  11   9  10      595.53      607.52     62.62 o 
 -10  10  10      302.84      238.66     67.68 o 
  -9  10  10     1462.43     1608.35    152.48 o 
  -8  10  10      374.66      429.22     75.17 o 
  -7  10  10       99.88      112.11     51.19 o 
  -6  10  10     1093.30     1104.13    131.48 o 
  -2  10  10      577.61      576.99     80.81 o 
  -1  10  10     1162.93     1231.76     74.46 o 
   0  10  10     4113.59     3694.01    199.42 o 
   1  10  10      936.32      964.45     73.02 o 
   2  10  10      508.39      521.43     82.19 o 
   3  10  10     3909.16     3821.53    209.03 o 
   4  10  10      606.01      558.49     52.99 o 
   5  10  10     2244.06     2265.25    136.35 o 
   6  10  10     1501.09     1485.47     95.54 o 
   7  10  10      123.35      109.40     42.79 o 
   8  10  10      246.90      248.20     46.60 o 
   9  10  10     1558.95     1615.77    111.80 o 
  10  10  10      231.47      274.97     40.44 o 
  -9  11  10       57.73        3.45     52.22 o 
  -8  11  10      775.18      758.20    107.94 o 
  -7  11  10      132.61      214.01     60.02 o 
  -6  11  10      347.14      296.43     70.44 o 
  -5  11  10      431.56      351.28     69.22 o 
  -2  11  10     2167.90     2302.56    145.69 o 
  -1  11  10      647.23      625.48     94.49 o 
   0  11  10      732.16      831.62     61.72 o 
   1  11  10      726.72      697.75    116.15 o 
   2  11  10     2754.59     2885.10    148.74 o 
   3  11  10       67.14       61.29     28.02 o 
   4  11  10     4656.10     4744.71    256.28 o 
   5  11  10      413.75      346.92     45.04 o 
   6  11  10      444.72      416.47     50.10 o 
   7  11  10      131.28      120.59     38.05 o 
   8  11  10     1012.43     1043.13     82.85 o 
   9  11  10       77.11       60.20     38.60 o 
  -9  12  10     1631.06     1794.25    163.72 o 
  -8  12  10      134.49       79.07     55.33 o 
  -7  12  10      158.92      146.03     60.83 o 
  -6  12  10       92.33       88.17     55.80 o 
  -2  12  10       86.37       80.65     28.30 o 
  -1  12  10     1202.10     1142.89     70.27 o 
   0  12  10      658.24      730.14    166.27 o 
   1  12  10     1030.82      839.29     68.38 o 
   2  12  10       44.76       64.57     26.67 o 
   3  12  10     3914.56     3761.24    206.16 o 
   4  12  10       67.62       62.87     38.32 o 
   5  12  10     2004.28     1876.85    118.06 o 
   6  12  10      106.96       84.99     34.57 o 
   7  12  10      260.39      209.26     42.95 o 
   8  12  10      134.45       88.04     39.64 o 
   9  12  10     1597.29     1642.72    115.06 o 
  -8  13  10      799.29      787.10    105.17 o 
  -7  13  10      524.58      579.96     90.84 o 
  -6  13  10      218.86      245.45     68.09 o 
  -2  13  10     1907.39     1887.68    114.08 o 
  -1  13  10      828.92      902.82     68.50 o 
   0  13  10       25.22       34.51     25.19 o 
   1  13  10     1011.90     1070.65     80.46 o 
   2  13  10     2106.68     1922.01    114.76 o 
   3  13  10      105.06       81.89     30.14 o 
   4  13  10     1624.83     1617.55    103.84 o 
   5  13  10      208.82      195.03     38.68 o 
   6  13  10      183.89      188.11     40.37 o 
   7  13  10      567.14      543.78     60.42 o 
   8  13  10      894.01      837.62     75.71 o 
  -6  14  10     1048.88     1099.97    134.74 o 
  -2  14  10      769.05      773.71     88.74 o 
  -1  14  10      352.35      333.74     38.65 o 
   0  14  10     1677.06     1587.51     98.85 o 
   1  14  10      279.10      271.53     37.70 o 
   2  14  10      736.30      643.07     58.24 o 
   3  14  10     1168.91     1142.70    100.75 o 
   4  14  10      209.56      206.98     34.55 o 
   5  14  10      165.89       76.19     31.84 o 
   6  14  10     1129.02     1274.34     80.78 o 
  -2  15  10      120.92      128.52     63.92 o 
  -1  15  10     1370.44     1473.75     92.23 o 
   0  15  10       31.08       35.43     26.92 o 
   1  15  10     1406.41     1408.22     92.78 o 
   2  15  10       76.49       67.94     29.77 o 
   3  15  10       58.99       82.85     32.84 o 
   4  15  10       77.19       84.73     34.04 o 
   5  15  10      839.38      817.13     61.79 o 
  -1  16  10       17.45       23.21     27.59 o 
   0  16  10     1157.57     1298.92    151.34 o 
   1  16  10       20.91       12.77     27.60 o 
   1   0  11     1704.73     1653.54     57.71 o 
   2   0  11      165.93      167.27     16.44 o 
   3   0  11    24693.18    23726.00    773.71 o 
   4   0  11      153.14      182.29     23.03 o 
   5   0  11     2762.44     2649.49    110.88 o 
   6   0  11      729.63      785.41     45.78 o 
   7   0  11      339.73      374.30     32.39 o 
   8   0  11       30.73       74.32     23.02 o 
   9   0  11     3956.70     3845.65    156.66 o 
  10   0  11       18.46       -3.83     23.45 o 
  11   0  11     1849.07     1820.63     85.22 o 
  12   0  11       51.60       53.05     29.97 o 
  13   0  11        5.69       32.05     34.07 o 
 -13   1  11      463.35      468.39     40.59 o 
 -12   1  11      335.08      326.36     35.52 o 
 -11   1  11      166.59      149.31     29.25 o 
 -10   1  11     2358.98     2202.94    100.73 o 
  -9   1  11      211.03      192.27     28.14 o 
  -8   1  11     3427.10     3325.37    135.46 o 
  -7   1  11     1478.08     1566.21     76.32 o 
  -6   1  11      151.80      138.43     26.35 o 
  -5   1  11      951.55      920.23     44.43 o 
  -4   1  11    10724.76    10332.68    357.39 o 
  -3   1  11      127.63      129.83     17.70 o 
  -2   1  11    12282.67    12212.17    406.41 o 
  -1   1  11     1835.71     1906.90     83.40 o 
   0   1  11       29.87       36.15     13.63 o 
   1   1  11     2732.81     2712.57     79.69 o 
   2   1  11    12726.16    12418.14    374.39 o 
   3   1  11       83.62       95.36     16.95 o 
   4   1  11    11487.43    11285.98    358.17 o 
   5   1  11      945.73      946.15     68.92 o 
   6   1  11      233.56      196.14     32.25 o 
   7   1  11     1671.07     1694.23     66.46 o 
   8   1  11     3160.87     3222.42    116.47 o 
   9   1  11      140.58      118.44     22.30 o 
  10   1  11     2245.02     2306.72     86.65 o 
  11   1  11      249.39      207.93     29.42 o 
  12   1  11      322.97      315.73     42.70 o 
  13   1  11      440.31      486.16     76.62 o 
 -13   2  11      130.55      103.69     37.42 o 
 -12   2  11     1321.50     1321.70     70.29 o 
 -11   2  11      972.31      951.61     55.69 o 
 -10   2  11       36.04        6.27     23.88 o 
  -9   2  11     1687.06     1631.45     84.81 o 
  -8   2  11     2064.70     2051.82     93.96 o 
  -7   2  11     1348.29     1312.20     57.55 o 
  -6   2  11     4927.08     4886.37    178.76 o 
  -5   2  11     1937.75     1925.89     69.71 o 
  -4   2  11     1610.38     1540.05     52.23 o 
  -3   2  11     5364.98     5397.12    172.46 o 
  -2   2  11     5109.36     5299.34    184.55 o 
  -1   2  11     5241.88     5378.71    180.67 o 
   0   2  11     9470.85     9948.96    329.34 o 
   1   2  11     5082.87     5284.88    166.57 o 
   2   2  11     5625.66     5569.88    170.38 o 
   3   2  11     6038.13     6047.70    179.08 o 
   4   2  11     1413.23     1325.90     48.56 o 
   5   2  11     1529.32     1598.17     60.30 o 
   6   2  11     5399.83     5503.53    176.91 o 
   7   2  11     1231.24     1297.95     55.98 o 
   8   2  11     2041.17     2126.46     80.38 o 
   9   2  11     1902.30     2001.49     73.56 o 
  10   2  11       50.46       42.82     24.80 o 
  11   2  11      847.91      837.91     67.16 o 
  12   2  11     1370.33     1308.79     85.96 o 
  13   2  11       91.86       43.72     36.84 o 
 -12   3  11       14.63        7.56     33.42 o 
 -11   3  11      765.82      789.60     64.66 o 
 -10   3  11      367.44      351.84     86.89 o 
  -9   3  11      402.59      345.57     34.76 o 
  -8   3  11      725.46      696.92     44.68 o 
  -7   3  11     7335.06     7052.13    286.71 o 
  -6   3  11       13.83       26.48     17.54 o 
  -5   3  11     4086.52     4127.69    154.21 o 
  -4   3  11     1801.66     1740.25     75.16 o 
  -3   3  11      234.52      251.23     25.90 o 
  -2   3  11     4885.15     5195.50    199.55 o 
  -1   3  11    11512.91    11765.85    410.69 o 
   0   3  11      196.77      198.03     17.11 o 
   1   3  11     9882.53    10098.69    324.95 o 
   2   3  11     4705.38     4953.81    157.73 o 
   3   3  11      380.63      371.82     20.24 o 
   4   3  11     2130.19     2181.06     63.45 o 
   5   3  11     4525.10     4671.57    128.81 o 
   6   3  11       40.86       37.84     15.07 o 
   7   3  11     7857.70     7902.90    459.79 o 
   8   3  11      644.23      661.12     54.28 o 
   9   3  11      412.54      402.02     43.00 o 
  10   3  11      338.68      312.29     42.11 o 
  11   3  11      939.68      869.48     66.19 o 
  12   3  11       37.65       33.20     34.93 o 
 -12   4  11     1630.32     1588.28    124.13 o 
 -11   4  11       43.39       84.22     35.98 o 
 -10   4  11      223.31      259.04     41.58 o 
  -9   4  11       99.31       94.10     33.55 o 
  -8   4  11     3756.62     3721.87    200.01 o 
  -7   4  11      143.85      169.55     33.76 o 
  -6   4  11     8731.73     8487.56    409.55 o 
  -5   4  11      294.58      327.95     31.05 o 
  -4   4  11     1486.80     1511.63     61.57 o 
  -3   4  11      171.76      169.98     21.13 o 
  -2   4  11     4343.04     4591.99    187.89 o 
  -1   4  11      175.05      169.09     45.32 o 
   0   4  11    15173.77    14970.47    599.59 o 
   1   4  11      238.22      260.48     22.68 o 
   2   4  11     4707.25     4947.78    170.98 o 
   3   4  11      204.25      196.34     21.80 o 
   4   4  11     1593.11     1572.59     65.82 o 
   5   4  11      293.58      305.03     26.94 o 
   6   4  11     8756.69     8878.23    304.41 o 
   7   4  11      186.49      180.50     26.99 o 
   8   4  11     4410.51     4239.50    199.74 o 
   9   4  11       50.70       63.19     30.53 o 
  10   4  11      329.88      338.78     42.85 o 
  11   4  11       35.79       11.56     32.29 o 
  12   4  11     1449.20     1484.38    120.12 o 
 -12   5  11      197.34      215.14     43.33 o 
 -11   5  11     1155.69     1142.97     83.93 o 
 -10   5  11      917.18      969.09     71.00 o 
  -9   5  11      341.44      281.13     42.15 o 
  -8   5  11      573.50      551.23     50.14 o 
  -7   5  11     4323.35     4200.45    203.60 o 
  -6   5  11      928.05      976.48    133.90 o 
  -5   5  11     4354.05     4741.16    250.81 o 
  -4   5  11     1168.37     1204.38     80.53 o 
  -3   5  11     1127.35     1202.22     98.06 o 
  -2   5  11      666.12      659.91     49.43 o 
  -1   5  11     6881.92     6867.31    291.28 o 
   0   5  11      228.62      281.35     27.96 o 
   1   5  11     7518.41     7307.38    248.58 o 
   2   5  11      577.14      664.72     37.07 o 
   3   5  11     1185.34     1280.94     55.77 o 
   4   5  11     1383.39     1429.41     60.01 o 
   5   5  11     5191.81     5460.46    187.62 o 
   6   5  11      894.66      901.88     49.04 o 
   7   5  11     4088.31     3980.24    149.95 o 
   8   5  11      413.13      363.84     36.59 o 
   9   5  11      242.22      235.16     39.56 o 
  10   5  11      915.74      781.88     65.79 o 
  11   5  11     1201.02     1226.70     83.24 o 
  12   5  11      200.19      167.34     57.90 o 
 -12   6  11      729.56      737.51     66.21 o 
 -11   6  11     1111.76     1092.31     77.57 o 
 -10   6  11       43.85       28.82     35.14 o 
  -9   6  11     2147.78     2178.06    133.27 o 
  -8   6  11     1022.19      968.45     72.59 o 
  -7   6  11      105.90      105.82     33.22 o 
  -6   6  11     3514.08     3670.40    189.24 o 
  -5   6  11     3732.11     3839.71    179.92 o 
  -4   6  11      335.57      344.85     38.74 o 
  -3   6  11     6006.16     6494.16    304.93 o 
  -2   6  11     1212.75     1180.54     77.67 o 
  -1   6  11     1636.20     1666.40     80.22 o 
   0   6  11     5191.87     5260.55    260.35 o 
   1   6  11     1618.93     1697.23     81.09 o 
   2   6  11     1613.43     1466.39     69.86 o 
   3   6  11     6004.92     6166.46    260.98 o 
   4   6  11      326.94      342.90     33.37 o 
   5   6  11     3322.53     3438.25    132.55 o 
   6   6  11     3719.10     3897.15    200.30 o 
   7   6  11       35.20        8.68     20.47 o 
   8   6  11      965.39     1008.15    117.68 o 
   9   6  11     2558.91     2578.03    111.11 o 
  10   6  11       46.15       79.07     35.06 o 
  11   6  11      966.40      866.03     71.67 o 
  12   6  11      741.63      697.96     63.46 o 
 -11   7  11      194.83      216.09     45.63 o 
 -10   7  11     3267.32     3271.01    176.22 o 
  -9   7  11       29.80       10.31     42.28 o 
  -8   7  11     1856.82     1813.16    112.26 o 
  -7   7  11      297.31      322.73     64.61 o 
  -6   7  11      555.08      556.66     50.54 o 
  -5   7  11      856.13      923.12     86.20 o 
  -3   7  11      145.16      119.37     38.28 o 
  -2   7  11     5435.09     5298.91    346.54 o 
  -1   7  11     1227.15     1199.06     85.38 o 
   0   7  11      102.80      102.23     22.39 o 
   1   7  11     1567.76     1455.04     69.71 o 
   2   7  11     4607.07     4762.66    206.08 o 
   3   7  11       73.35       62.54     21.94 o 
   4   7  11     7176.83     7256.62    300.05 o 
   5   7  11      734.68      731.51     61.06 o 
   6   7  11      481.93      487.48     42.94 o 
   7   7  11      458.20      500.72     42.23 o 
   8   7  11     1924.00     1946.75     97.68 o 
   9   7  11       25.29       30.46     26.68 o 
  10   7  11     3301.54     3460.38    176.49 o 
  11   7  11      240.79      264.56     48.92 o 
 -11   8  11     1277.56     1444.91     96.24 o 
 -10   8  11      170.48      164.48     43.09 o 
  -9   8  11     2679.15     2745.34    177.05 o 
  -8   8  11       13.70       42.11     33.72 o 
  -3   8  11     6692.79     6909.66    466.54 o 
  -2   8  11       75.55       59.03     32.87 o 
  -1   8  11     1873.17     1967.95    118.31 o 
   0   8  11      184.76      229.07     42.30 o 
   1   8  11     2038.31     2021.26    118.37 o 
   2   8  11      134.51      130.41     37.29 o 
   3   8  11     6675.02     6584.81    352.82 o 
   4   8  11      208.85      183.94     35.11 o 
   5   8  11     3682.50     3638.91    159.02 o 
   6   8  11       64.51       69.87     27.07 o 
   7   8  11      300.40      324.40     37.76 o 
   8   8  11       56.46       12.05     27.73 o 
   9   8  11     2521.27     2610.34    163.98 o 
  10   8  11      157.71      214.41     43.11 o 
  11   8  11     1335.77     1317.46    101.94 o 
 -10   9  11     2142.03     2195.31    185.30 o 
  -3   9  11       90.31      135.47     40.17 o 
  -2   9  11     2629.09     2567.55    153.17 o 
  -1   9  11     1504.22     1599.26     92.52 o 
   0   9  11      557.52      494.04     47.75 o 
   1   9  11     1290.25     1288.17     90.73 o 
   2   9  11     3023.70     2870.01    155.27 o 
   3   9  11       86.58       44.53     35.05 o 
   4   9  11     3994.51     3711.12    205.61 o 
   5   9  11      527.83      514.98     53.97 o 
   6   9  11      448.17      403.81     51.14 o 
   7   9  11      647.18      676.53     51.82 o 
   8   9  11     1077.73     1101.69     69.39 o 
   9   9  11      284.59      252.42     38.93 o 
  10   9  11     2126.83     2265.07    132.12 o 
  -3  10  11     1923.82     2181.80    155.37 o 
  -2  10  11      807.23      841.97     81.92 o 
  -1  10  11      263.07      182.66     33.94 o 
   0  10  11     5663.05     5685.81    301.36 o 
   1  10  11      368.92      344.01     38.88 o 
   2  10  11      741.70      730.09     61.72 o 
   3  10  11     1796.80     1804.84    142.44 o 
   4  10  11      301.65      302.39     53.08 o 
   5  10  11      891.67      857.32     74.25 o 
   6  10  11     2386.12     2358.04    142.98 o 
   7  10  11      100.73      123.28     38.52 o 
   8  10  11      854.84      800.85     75.44 o 
   9  10  11      845.78      872.43     62.50 o 
  10  10  11       35.68       63.89     38.17 o 
  -3  11  11      126.80      110.39     39.09 o 
  -2  11  11      155.35      127.11     31.05 o 
  -1  11  11     2909.27     2875.88    174.48 o 
   0  11  11      525.94      435.18     44.92 o 
   1  11  11     3301.00     3463.17    177.51 o 
   2  11  11      141.60      124.72     49.97 o 
   3  11  11       75.99       69.48     29.38 o 
   4  11  11       58.53       43.05     33.66 o 
   5  11  11     2097.65     1988.67    123.74 o 
   6  11  11       56.99       14.08     32.36 o 
   7  11  11     1717.17     1866.41    122.64 o 
   8  11  11      360.73      356.27     53.26 o 
   9  11  11      288.86      300.82     53.80 o 
  -3  12  11      140.79      137.01     40.12 o 
  -2  12  11     1521.36     1632.88     97.66 o 
  -1  12  11      241.27      213.51     36.64 o 
   0  12  11     5453.53     5356.13    305.39 o 
   1  12  11      221.72      212.42     53.87 o 
   2  12  11     1298.86     1395.42     95.84 o 
   3  12  11      139.91      149.83     33.84 o 
   4  12  11      794.53      876.54     71.41 o 
   5  12  11       74.92      106.56     34.62 o 
   6  12  11     2673.11     2586.72    156.13 o 
   7  12  11       22.74       29.24     34.58 o 
   8  12  11      778.69      833.47    177.26 o 
  -3  13  11       31.72       15.51     32.44 o 
  -2  13  11      460.41      375.49     45.85 o 
  -1  13  11     1676.78     1634.77    100.81 o 
   0  13  11       19.21        2.09     26.39 o 
   1  13  11     1712.16     1553.36    100.67 o 
   2  13  11      593.55      583.41     51.64 o 
   3  13  11       70.36       43.92     29.06 o 
   4  13  11      594.97      610.38     87.41 o 
   5  13  11      850.74      839.54     70.92 o 
   6  13  11       29.00       27.00     34.32 o 
   7  13  11     1003.16     1028.25    137.34 o 
  -3  14  11     1899.21     2096.34    154.65 o 
  -2  14  11      482.01      469.94     57.06 o 
  -1  14  11      401.36      422.88     46.40 o 
   0  14  11      852.93      885.45    116.89 o 
   1  14  11      428.36      448.58     47.20 o 
   2  14  11      437.62      367.45     75.68 o 
   3  14  11     1776.29     1868.79    120.44 o 
   4  14  11      445.07      445.38     51.28 o 
   5  14  11      506.62      510.02     50.27 o 
  -3  15  11       69.71       16.99     34.67 o 
  -2  15  11     1181.94     1246.09    106.73 o 
  -1  15  11       48.98       73.97     32.22 o 
   0  15  11       48.55       75.83     31.29 o 
   1  15  11       18.41       46.14     29.31 o 
   2  15  11     1193.28     1202.66     85.31 o 
   3  15  11       92.39       81.87     33.01 o 
   0   0  12     7612.20     6959.48    327.69 o 
   1   0  12      374.89      403.30     30.74 o 
   2   0  12     5044.96     4925.50    193.57 o 
   3   0  12       57.86       59.40     19.38 o 
   4   0  12     1450.61     1327.62     64.75 o 
   5   0  12        8.27      -14.54     18.01 o 
   6   0  12     5440.38     5682.98    222.56 o 
   7   0  12      322.00      300.88     30.68 o 
   8   0  12     4060.62     4347.21    174.60 o 
   9   0  12        3.40       -4.00     22.70 o 
  10   0  12       41.25        5.67     24.43 o 
  11   0  12        0.67        6.56     24.77 o 
  12   0  12     1892.71     1972.43     91.06 o 
 -12   1  12      132.00      130.47     30.12 o 
 -11   1  12      921.59      942.47     58.31 o 
 -10   1  12      335.96      298.63     33.53 o 
  -9   1  12      318.44      258.86     31.78 o 
  -8   1  12      928.95      812.86     50.61 o 
  -7   1  12     7339.79     6983.06    267.11 o 
  -6   1  12      261.48      251.75     28.10 o 
  -5   1  12     3921.12     3724.19    156.55 o 
  -4   1  12     1765.52     1687.07     64.50 o 
  -3   1  12      349.93      369.49     26.80 o 
  -2   1  12     2080.74     2063.52     74.30 o 
  -1   1  12    11837.69    11834.00    350.82 o 
   0   1  12      355.09      314.23     24.50 o 
   1   1  12    12256.65    11985.42    393.13 o 
   2   1  12     2509.05     2490.01     85.19 o 
   3   1  12      341.14      372.68     30.23 o 
   4   1  12     1461.94     1431.10     72.03 o 
   5   1  12     4187.91     4034.84    156.55 o 
   6   1  12      284.93      290.31     28.72 o 
   7   1  12     6978.31     6766.00    265.95 o 
   8   1  12      843.71      851.64     56.05 o 
   9   1  12      361.18      312.61     32.32 o 
  10   1  12      282.17      290.63     32.03 o 
  11   1  12     1035.66     1120.88     73.70 o 
  12   1  12      157.98      165.81     56.84 o 
 -12   2  12     1136.51     1081.51     76.15 o 
 -11   2  12      800.48      691.63     48.63 o 
 -10   2  12       37.37        8.73     25.18 o 
  -9   2  12     2316.28     2308.46    101.33 o 
  -8   2  12     1969.93     1997.77     91.88 o 
  -7   2  12      145.45      142.10     25.99 o 
  -6   2  12     4638.21     4540.31    139.24 o 
  -5   2  12     1931.42     1968.69     67.34 o 
  -4   2  12      100.19       97.23     16.64 o 
  -3   2  12     7468.38     7643.14    227.92 o 
  -2   2  12     1312.82     1374.70     52.78 o 
  -1   2  12      694.25      716.85     35.93 o 
   0   2  12     2834.72     2931.44    105.07 o 
   1   2  12      629.92      650.63     35.35 o 
   2   2  12     1560.21     1554.56     55.10 o 
   3   2  12     7349.58     7553.77    255.15 o 
   4   2  12      322.56      323.72     27.57 o 
   5   2  12     1678.59     1714.59     82.74 o 
   6   2  12     4289.11     4404.52    153.81 o 
   7   2  12      168.36      149.37     22.14 o 
   8   2  12     2034.13     2036.82     83.59 o 
   9   2  12     2123.17     2192.75     99.49 o 
  10   2  12       78.37       88.50     34.07 o 
  11   2  12      884.81      781.47     62.60 o 
  12   2  12     1030.83      995.82    108.94 o 
 -12   3  12      432.88      406.46     48.37 o 
 -11   3  12      465.43      400.86     48.19 o 
 -10   3  12     2126.83     1991.80    118.05 o 
  -9   3  12      245.37      201.91     49.90 o 
  -8   3  12     2023.80     2136.26     96.05 o 
  -7   3  12     1322.15     1305.53     84.70 o 
  -6   3  12      667.26      606.79     36.58 o 
  -5   3  12      853.80      868.89     63.33 o 
  -4   3  12     7656.98     7668.41    260.37 o 
  -3   3  12      919.51      911.00     64.86 o 
  -2   3  12     9155.46     9862.17    364.30 o 
  -1   3  12      908.37      993.93     52.45 o 
   0   3  12      173.13      145.09     21.52 o 
   1   3  12      763.93      801.91     43.66 o 
   2   3  12     8547.60     9221.38    288.29 o 
   3   3  12      818.04      823.89     37.86 o 
   4   3  12     7489.44     7826.56    239.55 o 
   5   3  12     1034.80     1069.85     50.88 o 
   6   3  12      651.87      577.10     41.98 o 
   7   3  12     1269.47     1131.40     91.30 o 
   8   3  12     1864.35     1830.00    111.85 o 
   9   3  12      186.91      152.30     36.77 o 
  10   3  12     2380.52     2196.69    118.92 o 
  11   3  12      498.02      462.65     50.48 o 
  12   3  12      447.61      410.70     72.43 o 
 -12   4  12       24.66       53.63     36.91 o 
 -11   4  12     1750.07     1710.98    102.79 o 
 -10   4  12       59.45       32.29     33.95 o 
  -9   4  12     3167.81     3093.07    203.96 o 
  -8   4  12       85.87       65.95     32.70 o 
  -7   4  12      863.14      812.40     51.05 o 
  -6   4  12       10.91       27.62     22.28 o 
  -5   4  12     3429.36     3451.28    140.61 o 
  -4   4  12      906.35      927.93     50.42 o 
  -3   4  12     9432.48     9404.90    449.63 o 
  -2   4  12       56.40       48.77     30.25 o 
  -1   4  12     2087.38     1980.18    112.60 o 
   0   4  12       14.42       12.10     18.11 o 
   1   4  12     2184.66     2175.93     98.26 o 
   2   4  12      129.31      151.05     24.20 o 
   3   4  12     9489.01     9486.06    327.48 o 
   4   4  12      727.09      683.80     41.62 o 
   5   4  12     3098.37     3252.80    125.52 o 
   6   4  12       11.28       36.40     22.15 o 
   7   4  12      653.75      649.82     47.39 o 
   8   4  12       49.94       65.53     30.53 o 
   9   4  12     3459.92     3417.28    168.38 o 
  10   4  12       63.30       31.63     32.89 o 
  11   4  12     1531.60     1597.25    100.85 o 
  12   4  12       35.55       57.47     37.56 o 
 -11   5  12       20.55       -1.92     37.51 o 
 -10   5  12     2342.80     2427.22    129.57 o 
  -9   5  12       81.33       67.03     33.79 o 
  -8   5  12     1396.20     1273.24     83.29 o 
  -7   5  12     1182.25     1038.64     76.36 o 
  -6   5  12       54.95       53.56     32.67 o 
  -5   5  12      934.96      975.57     59.26 o 
  -4   5  12     5173.29     5295.06    279.41 o 
  -3   5  12       81.09       88.35     26.80 o 
  -2   5  12     5855.56     6326.21    269.54 o 
  -1   5  12     2313.25     2488.51    127.63 o 
   0   5  12       41.76       38.43     19.79 o 
   1   5  12     2196.79     2346.94    109.26 o 
   2   5  12     5236.19     5084.54    194.37 o 
   3   5  12       28.77       12.89     18.04 o 
   4   5  12     5905.95     5985.43    205.38 o 
   5   5  12     1056.16     1103.41     52.51 o 
   6   5  12       41.49       18.71     20.10 o 
   7   5  12     1027.05     1018.63     59.59 o 
   8   5  12     1212.04     1107.96     78.48 o 
   9   5  12       76.40       83.11     33.68 o 
  10   5  12     2196.58     2102.91    125.18 o 
  11   5  12       32.57       51.54     34.95 o 
 -11   6  12      458.99      420.52     65.04 o 
 -10   6  12      122.17       86.85     38.87 o 
  -9   6  12     1212.93     1222.06     83.22 o 
  -8   6  12     1190.67     1170.13     90.54 o 
  -7   6  12      382.48      390.41     46.29 o 
  -6   6  12     3476.60     3638.21    184.84 o 
  -5   6  12     1461.69     1508.24     71.92 o 
  -4   6  12      874.47      945.38    106.26 o 
  -3   6  12     2598.29     2675.03    136.23 o 
  -2   6  12     2453.82     2569.26    129.16 o 
  -1   6  12     1857.59     1863.21     93.31 o 
   0   6  12     7816.38     7949.87    325.20 o 
   1   6  12     2019.53     2060.16     79.95 o 
   2   6  12     2238.19     2355.08     94.52 o 
   3   6  12     2484.87     2499.64     99.09 o 
   4   6  12      903.31      882.74     47.70 o 
   5   6  12     1289.30     1296.56     62.58 o 
   6   6  12     3078.56     3096.11    123.85 o 
   7   6  12      382.64      393.44     34.26 o 
   8   6  12     1475.20     1581.17     95.39 o 
   9   6  12     1061.55     1039.33     78.15 o 
  10   6  12      132.45      131.90     37.99 o 
  11   6  12      492.35      487.42     52.63 o 
 -11   7  12      449.49      491.82     57.38 o 
 -10   7  12      178.16      148.65     40.58 o 
  -9   7  12      317.40      307.71     47.73 o 
  -8   7  12      133.19      133.64     38.10 o 
  -7   7  12     3186.76     3425.61    172.14 o 
  -6   7  12      272.34      257.84     39.93 o 
  -5   7  12     4541.47     5015.97    244.24 o 
  -4   7  12      947.25      961.43     84.94 o 
  -3   7  12       78.04        9.16     33.63 o 
  -2   7  12      547.87      516.12     69.98 o 
  -1   7  12     7552.59     7705.92    388.43 o 
   0   7  12      444.07      475.01     60.21 o 
   1   7  12     6753.38     6965.57    297.06 o 
   2   7  12      822.07      744.71     47.61 o 
   3   7  12      134.83      126.97     25.60 o 
   4   7  12      677.50      569.63     45.49 o 
   5   7  12     4728.17     4796.27    209.04 o 
   6   7  12      295.20      293.83     35.70 o 
   7   7  12     3058.19     3249.31    194.19 o 
   8   7  12       99.66       93.67     28.29 o 
   9   7  12      381.79      419.03     40.51 o 
  10   7  12      166.17      180.56     40.62 o 
  11   7  12      429.65      460.92     53.93 o 
 -10   8  12      173.69      216.83     45.89 o 
  -9   8  12      118.66      103.80     40.23 o 
  -8   8  12      814.96      805.29     66.15 o 
  -7   8  12        4.79       -7.86     32.43 o 
  -4   8  12      837.28      771.75     81.96 o 
  -3   8  12      182.82      185.70     44.42 o 
  -2   8  12     1539.42     1685.09    134.43 o 
  -1   8  12       71.09       80.59     30.86 o 
   0   8  12    11888.93    11573.10    593.22 o 
   1   8  12       48.99       16.92     36.53 o 
   2   8  12     1566.60     1612.56    104.61 o 
   3   8  12      248.35      218.41     37.27 o 
   4   8  12      757.84      751.26     51.59 o 
   5   8  12      203.92      218.72     31.86 o 
   6   8  12     4830.72     4884.91    210.48 o 
   7   8  12       22.41        3.91     26.59 o 
   8   8  12      625.26      660.17     53.89 o 
   9   8  12      146.54      120.96     44.92 o 
  10   8  12      143.71      171.86     41.25 o 
 -10   9  12      628.67      739.38     68.93 o 
  -9   9  12      156.40      123.97     59.72 o 
  -4   9  12     1205.48     1334.92    116.37 o 
  -3   9  12       14.05        0.41     31.90 o 
  -2   9  12      690.55      748.68     76.98 o 
  -1   9  12     4600.70     4413.01    298.16 o 
   0   9  12       47.53       27.04     27.56 o 
   1   9  12     5034.63     4629.66    243.45 o 
   2   9  12      640.49      652.81     59.87 o 
   3   9  12        7.41      -24.39     25.55 o 
   4   9  12     1203.38     1256.30     90.04 o 
   5   9  12     3494.26     3428.38    194.24 o 
   6   9  12      108.50       67.47     28.48 o 
   7   9  12     1706.72     1856.99     96.03 o 
   8   9  12      172.94      144.14     34.20 o 
   9   9  12      125.81       89.96     38.93 o 
  10   9  12      627.01      708.66     66.64 o 
  -4  10  12      790.63      818.13     83.42 o 
  -3  10  12     2332.78     2339.98    184.41 o 
  -2  10  12      766.55      630.19     70.79 o 
  -1  10  12      823.18      727.27     62.12 o 
   0  10  12     1922.42     1861.43    114.30 o 
   1  10  12      776.18      758.50     62.24 o 
   2  10  12      650.69      578.14     55.44 o 
   3  10  12     2368.46     2430.79    142.86 o 
   4  10  12      796.90      745.85     65.99 o 
   5  10  12     1382.24     1310.67     92.91 o 
   6  10  12     1025.54     1131.54     96.29 o 
   7  10  12      151.36      131.23     42.50 o 
   8  10  12      171.35      141.83     35.10 o 
   9  10  12     1050.08     1139.19     83.33 o 
  -4  11  12     2809.29     2776.64    206.50 o 
  -3  11  12       91.49       74.32     38.70 o 
  -2  11  12     2087.72     2042.51    167.73 o 
  -1  11  12      348.13      341.86     53.14 o 
   0  11  12      171.93      201.10     36.33 o 
   1  11  12      338.69      357.50     76.81 o 
   2  11  12     2293.43     2287.83    132.59 o 
   3  11  12      168.57      153.10     34.68 o 
   4  11  12     2768.29     2694.25    160.28 o 
   5  11  12      354.06      291.87     85.75 o 
   6  11  12      150.93      164.43     72.25 o 
   7  11  12      201.56      165.06     42.91 o 
   8  11  12      710.11      672.86    104.00 o 
  -4  12  12       70.78       95.13     40.64 o 
  -3  12  12     2789.56     2867.58    203.00 o 
  -2  12  12       10.37      -23.11     30.69 o 
  -1  12  12      867.55      884.14     67.99 o 
   0  12  12       42.00       48.30     29.03 o 
   1  12  12      841.28      813.25     67.13 o 
   2  12  12       14.54       -2.73     27.60 o 
   3  12  12     2766.72     2565.81    155.88 o 
   4  12  12      114.95      100.34     35.69 o 
   5  12  12     1394.01     1379.62     97.43 o 
   6  12  12      154.14      161.27     40.90 o 
   7  12  12      123.63      150.51     42.44 o 
  -4  13  12     1211.27     1429.54    121.31 o 
  -3  13  12       95.27       82.69     38.46 o 
  -2  13  12      855.37      872.70     89.56 o 
  -1  13  12      209.87      294.62     42.08 o 
   0  13  12      259.11      325.52     42.71 o 
   1  13  12      362.58      343.35     51.89 o 
   2  13  12      965.10      980.95     96.33 o 
   3  13  12       83.00       25.83     32.68 o 
   4  13  12     1271.68     1407.23    148.37 o 
   5  13  12      201.23      212.94     71.39 o 
   6  13  12      156.16      243.16     88.64 o 
  -4  14  12      104.27       78.97     40.99 o 
  -3  14  12      774.31      969.58     89.86 o 
  -2  14  12      447.51      491.90     60.49 o 
  -1  14  12      138.67      126.88     35.20 o 
   0  14  12     1017.72     1015.33     76.11 o 
   1  14  12       69.28       21.99     35.31 o 
   2  14  12      462.76      381.39     48.58 o 
   3  14  12      829.67      882.54     72.45 o 
   4  14  12       84.20       97.18     55.06 o 
   1   0  13     3015.14     3139.09    111.91 o 
   2   0  13      698.08      703.51     43.44 o 
   3   0  13    12423.70    12136.84    459.64 o 
   4   0  13       48.05       69.53     21.70 o 
   5   0  13     1761.98     1711.86     79.47 o 
   6   0  13      123.39      111.00     24.18 o 
   7   0  13      153.09      167.32     27.38 o 
   8   0  13       65.64       66.77     24.46 o 
   9   0  13     2781.15     2960.09    125.72 o 
  10   0  13       71.42       70.30     26.68 o 
  11   0  13     1256.85     1209.62     65.60 o 
 -11   1  13       68.36       66.27     28.02 o 
 -10   1  13     1405.31     1335.47     70.86 o 
  -9   1  13       56.94       61.89     25.70 o 
  -8   1  13     2609.39     2570.27    113.36 o 
  -7   1  13     1737.89     1742.60     81.13 o 
  -6   1  13      105.92      120.12     24.77 o 
  -5   1  13      628.46      650.41     43.23 o 
  -4   1  13     5789.12     5525.41    225.78 o 
  -3   1  13      282.15      311.51     25.58 o 
  -2   1  13    11310.66    11446.55    356.87 o 
  -1   1  13      622.19      599.04     33.75 o 
   0   1  13      380.54      349.76     30.19 o 
   1   1  13      588.93      609.62     39.34 o 
   2   1  13    10500.02    10065.29    410.59 o 
   3   1  13      226.45      274.06     28.35 o 
   4   1  13     6180.01     6015.87    225.76 o 
   5   1  13      619.28      689.56     42.91 o 
   6   1  13       56.75       63.88     23.38 o 
   7   1  13     1786.34     1656.62     79.39 o 
   8   1  13     2619.12     2646.43    112.35 o 
   9   1  13       21.03       10.90     28.61 o 
  10   1  13     1518.65     1435.05     86.86 o 
  11   1  13       82.31       66.32     51.33 o 
 -11   2  13      552.56      565.51     53.46 o 
 -10   2  13      113.98      100.76     28.81 o 
  -9   2  13      987.07      968.99     73.02 o 
  -8   2  13     1961.55     1825.17     85.95 o 
  -7   2  13      592.13      526.81     41.48 o 
  -6   2  13     2804.34     2766.96    137.72 o 
  -5   2  13      934.75      892.40     53.15 o 
  -4   2  13      668.07      697.38     34.08 o 
  -3   2  13     5028.21     5055.39    154.60 o 
  -2   2  13     2574.17     2624.18     87.89 o 
  -1   2  13     1010.78      968.43     45.99 o 
   0   2  13     4426.78     4531.19    156.88 o 
   1   2  13      965.94      944.18     45.41 o 
   2   2  13     2660.47     2765.02     98.51 o 
   3   2  13     5043.14     4972.80    172.54 o 
   4   2  13      677.70      699.07     42.98 o 
   5   2  13      881.62      914.88     51.45 o 
   6   2  13     2863.31     2982.58    131.71 o 
   7   2  13      645.42      685.13     42.87 o 
   8   2  13     1908.34     1834.03    108.03 o 
   9   2  13     1042.53      987.67    100.32 o 
  10   2  13       98.19       13.91     45.32 o 
  11   2  13      497.60      429.07     72.53 o 
 -11   3  13      368.75      290.89     44.14 o 
 -10   3  13      181.14      203.88     39.96 o 
  -9   3  13      206.21      131.35     36.99 o 
  -8   3  13      267.46      268.05     31.82 o 
  -7   3  13     4323.82     4506.48    224.78 o 
  -6   3  13      107.60      114.64     22.33 o 
  -5   3  13     2889.82     2839.18    104.79 o 
  -4   3  13     1607.51     1687.43     71.59 o 
  -3   3  13       85.38      106.64     20.04 o 
  -2   3  13     1774.09     1687.31     88.75 o 
  -1   3  13     7657.88     7741.46    304.10 o 
   0   3  13        9.86        4.45     18.75 o 
   1   3  13     7845.68     7883.02    273.39 o 
   2   3  13     1888.29     1800.18     80.17 o 
   3   3  13       71.68       70.14     21.45 o 
   4   3  13     1536.72     1572.64     99.80 o 
   5   3  13     2967.20     2748.56    206.68 o 
   6   3  13      209.50      190.99     34.08 o 
   7   3  13     4341.79     4459.47    221.37 o 
   8   3  13      234.75      193.75     38.34 o 
   9   3  13      241.59      225.21     39.94 o 
  10   3  13      167.17      132.84     37.43 o 
  11   3  13      354.77      313.03     55.93 o 
 -11   4  13       56.96       65.11     36.32 o 
 -10   4  13       35.83       21.41     37.10 o 
  -9   4  13      156.63      145.74     37.57 o 
  -8   4  13     1945.10     1932.10    115.89 o 
  -7   4  13      303.57      301.35     34.55 o 
  -6   4  13     5954.25     6051.42    228.89 o 
  -5   4  13       22.26       26.55     22.84 o 
  -4   4  13     1148.84     1180.00     63.29 o 
  -3   4  13      179.59      194.62     27.26 o 
  -2   4  13     3642.08     3713.06    198.42 o 
  -1   4  13      391.09      375.99     42.63 o 
   0   4  13     9283.11     9438.29    450.66 o 
   1   4  13      571.09      629.78     55.61 o 
   2   4  13     4099.30     4119.90    171.36 o 
   3   4  13      153.32      209.89     29.49 o 
   4   4  13     1212.90     1131.05     61.82 o 
   5   4  13       47.24       62.26     23.65 o 
   6   4  13     5302.25     5351.80    326.75 o 
   7   4  13      315.85      293.00     40.36 o 
   8   4  13     2255.76     2111.16    115.45 o 
   9   4  13      117.93      104.93     36.03 o 
  10   4  13       79.29       80.46     36.50 o 
  11   4  13       69.54       28.66     35.70 o 
 -11   5  13      834.79      853.89     73.14 o 
 -10   5  13      416.09      440.42     51.50 o 
  -9   5  13      298.60      238.30     43.10 o 
  -8   5  13      385.48      402.19     39.48 o 
  -7   5  13     2660.05     2654.09    117.34 o 
  -6   5  13      724.09      720.44     50.48 o 
  -5   5  13     3458.26     3444.92    157.01 o 
  -4   5  13      801.78      943.76     56.98 o 
  -3   5  13      393.82      401.44     43.69 o 
  -2   5  13      638.16      639.15     51.26 o 
  -1   5  13     5849.16     5970.83    274.44 o 
   0   5  13      263.29      219.18     29.39 o 
   1   5  13     5214.69     5350.42    234.30 o 
   2   5  13      510.81      541.96     42.88 o 
   3   5  13      403.08      438.63     32.58 o 
   4   5  13     1068.92     1092.41     53.30 o 
   5   5  13     3987.57     4105.22    143.26 o 
   6   5  13      768.36      789.88     50.81 o 
   7   5  13     2478.68     2567.14    116.29 o 
   8   5  13      401.87      343.98     45.31 o 
   9   5  13      332.55      271.30     42.77 o 
  10   5  13      401.05      327.54     46.64 o 
  11   5  13      843.13      928.28     72.22 o 
 -10   6  13      109.05      137.37     40.74 o 
  -9   6  13     1413.34     1380.95    125.40 o 
  -8   6  13      870.13      839.92     54.30 o 
  -7   6  13       64.51       36.33     26.51 o 
  -6   6  13     2949.59     3009.03    144.68 o 
  -5   6  13     2080.58     2114.05     95.88 o 
  -4   6  13      542.74      590.11     48.63 o 
  -3   6  13     3114.84     3249.54    171.20 o 
  -2   6  13      315.78      315.68     39.40 o 
  -1   6  13      575.16      643.85     50.79 o 
   0   6  13     4530.54     4456.99    190.33 o 
   1   6  13      476.53      533.79     42.54 o 
   2   6  13      426.95      384.47     30.56 o 
   3   6  13     3283.14     3359.46    125.52 o 
   4   6  13      342.82      338.45     32.17 o 
   5   6  13     2016.08     2010.88     86.04 o 
   6   6  13     3173.09     3275.02    135.50 o 
   7   6  13       15.53       32.37     25.84 o 
   8   6  13      749.91      593.98     68.36 o 
   9   6  13     1745.76     1646.86     95.91 o 
  10   6  13      104.80       78.95     36.91 o 
 -10   7  13     2386.15     2493.50    136.96 o 
  -9   7  13       29.36       61.34     38.44 o 
  -8   7  13      889.83      979.81     74.65 o 
  -7   7  13      285.12      302.50     38.04 o 
  -6   7  13      198.62      182.83     30.63 o 
  -5   7  13      640.63      720.62     47.62 o 
  -4   7  13     4725.48     5030.36    256.99 o 
  -3   7  13       80.66       52.34     27.90 o 
  -2   7  13     2421.31     2342.22    182.67 o 
  -1   7  13      426.44      392.65     59.94 o 
   0   7  13        6.22        0.51     31.32 o 
   1   7  13      455.01      426.51     38.17 o 
   2   7  13     2311.95     2356.83    110.27 o 
   3   7  13       26.04       -1.59     28.76 o 
   4   7  13     5038.83     5302.12    221.86 o 
   5   7  13      553.25      546.53     47.09 o 
   6   7  13      203.28      157.83     32.62 o 
   7   7  13      434.64      439.53     39.06 o 
   8   7  13      867.40      871.96     65.00 o 
   9   7  13       16.25       -4.26     33.39 o 
  10   7  13     2351.55     2279.09    133.08 o 
  -9   8  13     1999.09     2169.59    125.12 o 
  -8   8  13       12.53        7.40     35.58 o 
  -7   8  13      170.76      197.40     42.58 o 
  -6   8  13       21.37       31.97     26.39 o 
  -5   8  13     2551.36     2705.45    207.30 o 
  -4   8  13      163.81       96.49     41.77 o 
  -3   8  13     2694.73     2709.41    218.62 o 
  -2   8  13      152.10       96.81     40.01 o 
  -1   8  13     1907.99     1889.48    113.79 o 
   0   8  13      324.88      302.88     42.21 o 
   1   8  13     1692.19     1710.25     87.99 o 
   2   8  13      117.49      104.47     26.56 o 
   3   8  13     2917.32     3022.90    133.19 o 
   4   8  13      157.39      155.26     29.79 o 
   5   8  13     2652.06     2659.78    125.01 o 
   6   8  13       13.11       24.89     27.35 o 
   7   8  13      204.52      217.97     35.57 o 
   8   8  13       30.88       26.28     33.15 o 
   9   8  13     1941.06     2001.25     99.15 o 
  -9   9  13      267.27      301.73     52.13 o 
  -8   9  13      617.15      701.32     66.24 o 
  -6   9  13      301.94      362.20     63.01 o 
  -5   9  13      739.59      728.01     84.20 o 
  -4   9  13     2964.11     2870.79    215.65 o 
  -3   9  13       76.26       23.90     38.14 o 
  -2   9  13     1778.47     1903.33    161.24 o 
  -1   9  13     1078.96     1097.43     91.39 o 
   0   9  13      570.64      519.51    108.92 o 
   1   9  13      847.21      870.39     85.76 o 
   2   9  13     2049.14     2100.57    125.23 o 
   3   9  13       94.60       47.04     32.37 o 
   4   9  13     2864.36     2810.08    165.62 o 
   5   9  13      684.05      715.99     53.16 o 
   6   9  13      293.45      282.58     38.30 o 
   7   9  13      424.06      442.87     45.12 o 
   8   9  13      681.88      746.01     65.58 o 
   9   9  13      256.64      255.57     45.98 o 
  -6  10  13     1967.30     2261.56    172.29 o 
  -5  10  13      646.03      784.27     89.97 o 
  -4  10  13      180.61      167.08     46.25 o 
  -3  10  13     1201.81     1227.07    108.28 o 
  -2  10  13      550.46      602.64     69.58 o 
  -1  10  13      382.89      412.55     47.39 o 
   0  10  13     3310.23     3162.31    179.76 o 
   1  10  13      261.64      255.18     41.61 o 
   2  10  13      400.89      422.99     50.75 o 
   3  10  13     1159.06     1173.40     85.60 o 
   4  10  13      203.30      232.77     42.59 o 
   5  10  13      735.25      816.61     78.73 o 
   6  10  13     2056.98     1961.51    133.48 o 
   7  10  13       68.52       78.40     31.63 o 
   8  10  13      570.80      580.04     70.28 o 
  -6  11  13       58.36        2.60     40.37 o 
  -5  11  13     1139.10     1201.71    105.87 o 
  -4  11  13      117.77       98.56     41.92 o 
  -3  11  13       18.79       58.63     38.00 o 
  -2  11  13      122.46      132.08     43.51 o 
  -1  11  13     2765.82     2576.99    156.27 o 
   0  11  13       55.84        8.69     29.24 o 
   1  11  13     2870.28     2806.80    158.19 o 
   2  11  13      130.57      128.14     36.36 o 
   3  11  13        2.48       21.10     31.13 o 
   4  11  13      149.90      113.66     36.32 o 
   5  11  13      974.31      928.99     80.71 o 
   6  11  13       26.69      -10.87     35.01 o 
   7  11  13     1128.83     1151.63     92.89 o 
  -6  12  13     1365.89     1630.94    134.32 o 
  -5  12  13      132.81      135.10     46.27 o 
  -4  12  13      494.68      503.79     67.63 o 
  -3  12  13       43.91       17.07     36.88 o 
  -2  12  13      992.43     1121.76     97.91 o 
  -1  12  13      172.17      135.92     36.34 o 
   0  12  13     3344.97     3260.42    184.36 o 
   1  12  13      148.32      153.60     36.65 o 
   2  12  13      904.78      905.59     75.89 o 
   3  12  13       43.49       28.43     32.05 o 
   4  12  13      543.56      493.63     55.96 o 
   5  12  13      143.13      164.84     40.91 o 
   6  12  13     1303.13     1391.49    136.61 o 
  -4  13  13      543.44      549.18     70.73 o 
  -3  13  13       36.85        8.65     36.95 o 
  -2  13  13      318.38      342.97     56.44 o 
  -1  13  13     1008.16      989.47     77.32 o 
   0  13  13       30.78       64.54     31.53 o 
   1  13  13     1058.56     1036.80     79.20 o 
   2  13  13      293.29      311.64     45.20 o 
   3  13  13       31.58       -7.76     31.04 o 
   4  13  13      507.30      541.96     59.86 o 
  -1  14  13      326.94      319.68     46.58 o 
   0  14  13      368.99      383.44     48.37 o 
   1  14  13      403.42      434.06     50.04 o 
   0   0  14     5856.19     5763.80    276.30 o 
   1   0  14       12.48       -5.91     17.32 o 
   2   0  14     3571.62     3454.60    122.89 o 
   3   0  14       13.28       12.82     20.63 o 
   4   0  14      659.79      571.10     39.97 o 
   5   0  14       17.70        1.92     21.38 o 
   6   0  14     3503.59     3532.27    145.95 o 
   7   0  14      137.40      141.33     27.59 o 
   8   0  14     3208.93     3106.56    130.66 o 
   9   0  14       34.96       39.52     25.39 o 
  10   0  14        4.98      -19.07     25.35 o 
  11   0  14        9.24       22.78     32.84 o 
 -11   1  14      668.20      674.26     52.14 o 
 -10   1  14      185.02      135.48     30.05 o 
  -9   1  14      177.05      161.11     29.97 o 
  -8   1  14      565.71      603.33     43.91 o 
  -7   1  14     4977.97     4790.42    193.30 o 
  -6   1  14      104.26       73.95     24.18 o 
  -5   1  14     2278.81     2253.35     84.94 o 
  -4   1  14      864.13      866.89     44.68 o 
  -3   1  14      526.06      573.85     34.43 o 
  -2   1  14      775.66      690.01     39.92 o 
  -1   1  14     5558.26     5427.77    173.56 o 
   0   1  14      126.40      133.47     20.76 o 
   1   1  14     4645.94     4591.51    198.82 o 
   2   1  14      941.89      937.95     50.05 o 
   3   1  14      584.01      577.79     39.22 o 
   4   1  14      803.23      852.43     50.80 o 
   5   1  14     2133.14     2126.17     96.28 o 
   6   1  14      121.50      123.53     25.48 o 
   7   1  14     5016.14     4883.20    200.19 o 
   8   1  14      579.23      573.27     41.73 o 
   9   1  14      217.06      210.65     39.46 o 
  10   1  14      201.40      158.08     55.18 o 
  11   1  14      685.37      635.53     84.47 o 
 -11   2  14      654.08      610.71     56.59 o 
 -10   2  14       18.00       25.95     33.43 o 
  -9   2  14     1259.42     1264.12     78.97 o 
  -8   2  14     1295.63     1240.89     66.86 o 
  -7   2  14       78.80       73.61     25.95 o 
  -6   2  14     2233.36     2122.95    111.40 o 
  -5   2  14      762.85      715.15     47.41 o 
  -4   2  14      194.95      206.12     35.06 o 
  -3   2  14     5185.45     5317.76    183.60 o 
  -2   2  14     1310.52     1285.96     54.88 o 
  -1   2  14      611.09      580.30     34.57 o 
   0   2  14     1577.89     1593.38     73.96 o 
   1   2  14      622.74      648.14     44.57 o 
   2   2  14     1192.73     1164.75     67.36 o 
   3   2  14     5293.19     5514.16    211.67 o 
   4   2  14      116.56      128.89     24.66 o 
   5   2  14      788.07      778.00     84.13 o 
   6   2  14     2203.50     2230.78     95.48 o 
   7   2  14      112.32      156.34     32.57 o 
   8   2  14     1402.62     1309.35    117.22 o 
   9   2  14     1196.52     1180.42    115.08 o 
  10   2  14       32.64      -23.08     47.13 o 
  11   2  14      622.14      598.23     82.84 o 
 -10   3  14     1418.50     1443.46     89.05 o 
  -9   3  14      170.85      150.47     37.20 o 
  -8   3  14     1646.13     1644.63     95.42 o 
  -7   3  14      508.27      440.96     48.50 o 
  -6   3  14      490.88      406.36     36.93 o 
  -5   3  14      459.51      425.26     36.64 o 
  -4   3  14     3375.56     3410.04    125.72 o 
  -3   3  14      422.93      421.35     33.35 o 
  -2   3  14     5649.61     5666.97    197.55 o 
  -1   3  14      269.84      246.18     29.37 o 
   0   3  14      111.85      103.46     22.92 o 
   1   3  14      381.35      357.56     31.25 o 
   2   3  14     5611.78     5884.37    228.64 o 
   3   3  14      402.93      456.62     35.53 o 
   4   3  14     3795.93     3764.85    251.10 o 
   5   3  14      484.81      432.22     64.31 o 
   6   3  14      463.18      416.87     65.01 o 
   7   3  14      524.93      455.10     67.63 o 
   8   3  14     1530.18     1269.30    129.55 o 
   9   3  14      140.89      137.62     50.65 o 
  10   3  14     1306.62     1146.83    121.51 o 
 -10   4  14       45.00       52.83     35.84 o 
  -9   4  14     2254.97     2146.11    126.88 o 
  -8   4  14        6.19       12.19     33.61 o 
  -7   4  14      337.11      376.46     46.25 o 
  -6   4  14       26.33       30.40     25.30 o 
  -5   4  14     2371.74     2387.89    105.23 o 
  -4   4  14      740.95      677.72     45.79 o 
  -3   4  14     7685.79     7649.66    303.65 o 
  -2   4  14      398.24      355.80     55.97 o 
  -1   4  14     1911.63     2030.69    112.39 o 
   0   4  14        1.09      -13.81     23.97 o 
   1   4  14     1810.06     1913.79    111.86 o 
   2   4  14      461.23      401.76     42.68 o 
   3   4  14     7719.43     7851.55    374.55 o 
   4   4  14      511.34      467.98     85.60 o 
   5   4  14     2120.25     2002.30    171.89 o 
   6   4  14       19.92       18.94     29.59 o 
   7   4  14      333.56      239.63     40.60 o 
   8   4  14       11.48        2.67     31.62 o 
   9   4  14     2352.83     2398.44    160.60 o 
  10   4  14       19.46      -41.01     33.80 o 
 -10   5  14     1631.03     1647.98    104.53 o 
  -9   5  14       21.67       41.92     35.28 o 
  -8   5  14     1071.15     1175.67     82.57 o 
  -7   5  14      743.61      818.88     54.81 o 
  -6   5  14        4.36       -2.62     25.28 o 
  -5   5  14      360.82      301.27     50.67 o 
  -4   5  14     4834.46     4840.19    200.34 o 
  -3   5  14       99.46       97.14     31.11 o 
  -2   5  14     3190.57     3403.96    169.29 o 
  -1   5  14     1889.01     1822.59     99.07 o 
   0   5  14      101.83       87.56     29.68 o 
   1   5  14     1659.66     1585.56     91.18 o 
   2   5  14     3125.50     3096.07    144.20 o 
   3   5  14       49.80       27.61     25.05 o 
   4   5  14     4847.58     4863.93    196.74 o 
   5   5  14      421.62      460.77     38.32 o 
   6   5  14       32.01        6.39     30.20 o 
   7   5  14      770.52      813.23     64.92 o 
   8   5  14     1016.05     1102.40     79.14 o 
   9   5  14        0.75        2.76     33.22 o 
  10   5  14     1662.70     1668.93    102.49 o 
 -10   6  14        9.01      -69.94     34.97 o 
  -9   6  14      684.38      745.85     66.94 o 
  -8   6  14      383.69      430.57     54.17 o 
  -7   6  14      225.95      291.42     36.45 o 
  -6   6  14     2279.33     2428.01    107.77 o 
  -5   6  14     1312.15     1415.85    112.29 o 
  -4   6  14      660.32      603.57     45.33 o 
  -3   6  14     1978.61     2056.67    177.04 o 
  -2   6  14      935.67      927.62     69.08 o 
  -1   6  14     1709.85     1725.26    102.81 o 
   0   6  14     4857.15     5004.23    213.38 o 
   1   6  14     1837.45     1836.25     90.44 o 
   2   6  14     1009.33     1024.28     89.90 o 
   3   6  14     1886.73     1836.87     80.60 o 
   4   6  14      654.22      617.91     41.20 o 
   5   6  14     1294.05     1418.07     73.84 o 
   6   6  14     2066.32     2240.30    119.43 o 
   7   6  14      274.79      239.26     41.79 o 
   8   6  14      443.42      396.07     49.02 o 
   9   6  14      763.69      758.62     67.52 o 
  10   6  14       17.74        3.53     36.39 o 
  -9   7  14      288.53      341.95     51.36 o 
  -8   7  14      157.47      165.85     33.49 o 
  -7   7  14     1509.90     1674.49     81.20 o 
  -6   7  14      193.51      218.41     33.25 o 
  -5   7  14     2882.68     3174.95    137.59 o 
  -4   7  14      408.14      436.75     59.56 o 
  -3   7  14       81.06       78.61     31.05 o 
  -2   7  14      348.61      328.47     42.02 o 
  -1   7  14     3838.29     3989.37    194.39 o 
   0   7  14      151.71      161.39     37.23 o 
   1   7  14     3678.63     3594.58    211.88 o 
   2   7  14      444.46      410.61     39.01 o 
   3   7  14       86.67       77.60     23.64 o 
   4   7  14      358.01      404.69     34.81 o 
   5   7  14     2985.76     3181.68    123.68 o 
   6   7  14      239.73      241.52     46.52 o 
   7   7  14     1307.26     1334.46     77.84 o 
   8   7  14      131.09      101.47     37.98 o 
   9   7  14      294.39      302.01     47.45 o 
  -8   8  14      639.75      721.67     54.19 o 
  -7   8  14       36.59       47.28     29.42 o 
  -6   8  14     2643.86     2755.80    121.88 o 
  -5   8  14      126.52      165.19     39.41 o 
  -4   8  14      538.94      564.24     74.13 o 
  -3   8  14       42.57       -2.49     40.36 o 
  -2   8  14      726.26      753.10     86.64 o 
  -1   8  14      110.73       84.48     41.44 o 
   0   8  14     7353.25     7348.57    386.97 o 
   1   8  14      103.49       76.91     34.32 o 
   2   8  14      804.07      780.74     54.46 o 
   3   8  14       45.29       54.32     27.20 o 
   4   8  14      567.67      537.11     46.72 o 
   5   8  14      116.04      180.82     44.18 o 
   6   8  14     2551.70     2441.59    123.17 o 
   7   8  14       48.02       58.60     34.68 o 
   8   8  14      708.96      732.13     53.11 o 
  -8   9  14       67.77       40.36     30.79 o 
  -7   9  14     1220.68     1308.58     75.39 o 
  -6   9  14       87.13       78.98     46.61 o 
  -5   9  14     1756.07     1797.28    145.05 o 
  -4   9  14     1236.27     1263.65    116.65 o 
  -3   9  14        2.36        7.71     37.42 o 
  -2   9  14      268.38      219.75     50.42 o 
  -1   9  14     2953.04     2948.44    219.43 o 
   0   9  14        2.20       18.19     31.57 o 
   1   9  14     2900.74     2887.37    212.66 o 
   2   9  14      254.53      208.74     41.20 o 
   3   9  14       15.24       28.78     27.31 o 
   4   9  14     1226.10     1191.72     71.53 o 
   5   9  14     1608.96     1621.55     88.51 o 
   6   9  14       91.51       86.20     31.32 o 
   7   9  14     1254.62     1429.25    122.79 o 
   8   9  14       87.33       69.77     43.21 o 
  -7  10  14      151.32      137.88     51.61 o 
  -6  10  14      825.13      913.73    101.23 o 
  -5  10  14     1153.10     1334.98    120.47 o 
  -4  10  14      569.41      613.92     74.80 o 
  -3  10  14     1124.50     1175.98    111.79 o 
  -2  10  14      526.38      446.25     65.68 o 
  -1  10  14      773.43      726.89     83.06 o 
   0  10  14     1153.27     1036.44     86.31 o 
   1  10  14      767.66      687.60     65.39 o 
   2  10  14      450.88      427.10     52.52 o 
   3  10  14     1184.10     1225.70     88.97 o 
   4  10  14      521.73      439.44     56.36 o 
   5  10  14     1211.14     1223.43     95.35 o 
   6  10  14      830.56      900.42     62.52 o 
   7  10  14      151.61      168.49     36.95 o 
  -6  11  14       93.75      109.70     50.17 o 
  -5  11  14      268.80      300.43     57.90 o 
  -4  11  14     1664.12     1741.16    144.82 o 
  -3  11  14       51.20       11.77     38.83 o 
  -2  11  14     1317.84     1480.57    127.57 o 
  -1  11  14      217.91      220.34     49.87 o 
   0  11  14       24.24       43.23     32.90 o 
   1  11  14      206.19      177.55     39.96 o 
   2  11  14     1407.03     1413.94     99.66 o 
   3  11  14       49.29       27.27     34.00 o 
   4  11  14     1703.42     1644.74    113.56 o 
   5  11  14      290.40      297.86     48.53 o 
   6  11  14      106.27       87.82     40.62 o 
  -4  12  14       67.82       62.70     42.29 o 
  -3  12  14     2256.75     2378.81    181.49 o 
  -2  12  14       28.33       16.44     39.55 o 
  -1  12  14      427.46      403.00     62.00 o 
   0  12  14      100.22       93.49     47.44 o 
   1  12  14      430.06      399.05     50.60 o 
   2  12  14       28.48       -2.79     31.86 o 
   3  12  14     2166.12     2201.49    140.75 o 
   4  12  14       99.06       60.22     36.93 o 
  -2  13  14      765.49      881.21     89.43 o 
  -1  13  14      152.18      151.31     47.65 o 
   0  13  14      179.52      208.45     41.66 o 
   1  13  14      200.71      262.50     43.62 o 
   2  13  14      742.47      751.84     70.85 o 
   1   0  15     1441.10     1246.83     55.86 o 
   2   0  15      109.66       92.30     21.92 o 
   3   0  15     7148.58     7143.82    240.25 o 
   4   0  15       30.45       30.01     23.26 o 
   5   0  15     1336.51     1366.07     69.64 o 
   6   0  15       36.66       47.72     24.47 o 
   7   0  15      193.05      197.92     31.50 o 
   8   0  15       16.93       16.84     24.88 o 
   9   0  15     1407.30     1396.54     72.01 o 
  10   0  15       22.04       20.30     26.02 o 
 -10   1  15      993.22     1018.28     60.60 o 
  -9   1  15        3.87       -1.89     26.04 o 
  -8   1  15     1851.45     1910.09     89.49 o 
  -7   1  15      584.15      592.18     44.07 o 
  -6   1  15      102.38       66.86     26.24 o 
  -5   1  15      542.59      542.91     34.61 o 
  -4   1  15     3937.87     3939.34    137.23 o 
  -3   1  15      214.14      248.08     29.54 o 
  -2   1  15     5602.83     5317.29    179.15 o 
  -1   1  15      750.71      715.80     40.51 o 
   0   1  15      159.58      177.67     23.09 o 
   1   1  15      842.94      801.75     41.33 o 
   2   1  15     5343.80     5092.84    206.27 o 
   3   1  15      202.14      205.90     28.54 o 
   4   1  15     3861.83     3789.91    157.09 o 
   5   1  15      407.98      447.96     37.76 o 
   6   1  15       83.08       84.49     25.27 o 
   7   1  15      605.46      630.14     71.62 o 
   8   1  15     1839.48     1870.20     87.20 o 
   9   1  15       16.63       43.29     47.63 o 
  10   1  15     1025.78     1091.15    108.36 o 
 -10   2  15       50.14       21.93     35.10 o 
  -9   2  15      744.37      641.52     58.46 o 
  -8   2  15      736.72      746.70     64.45 o 
  -7   2  15      408.63      408.77     38.03 o 
  -6   2  15     1167.67     1247.92     94.04 o 
  -5   2  15      587.49      534.80     41.78 o 
  -4   2  15     1074.09     1024.74     60.22 o 
  -3   2  15     3408.06     3318.68    143.10 o 
  -2   2  15     2348.06     2258.82    104.34 o 
  -1   2  15      794.91      711.81     44.78 o 
   0   2  15     2210.75     2174.51     83.14 o 
   1   2  15      707.33      619.68     42.22 o 
   2   2  15     2501.68     2532.45    104.04 o 
   3   2  15     3447.75     3614.61    217.55 o 
   4   2  15     1064.69     1113.24     58.72 o 
   5   2  15      544.88      572.20     64.67 o 
   6   2  15     1211.77     1200.98    100.15 o 
   7   2  15      344.18      356.05     63.13 o 
   8   2  15      799.89      774.24     88.17 o 
   9   2  15      806.02      691.34     86.02 o 
  10   2  15       50.32      -25.01     47.03 o 
 -10   3  15      275.36      291.76     46.52 o 
  -9   3  15      169.15      157.49     39.48 o 
  -8   3  15      175.60      197.05     39.96 o 
  -7   3  15     3355.88     3133.20    161.60 o 
  -6   3  15      162.05      208.18     39.35 o 
  -5   3  15     1593.92     1612.78     99.97 o 
  -4   3  15      650.86      629.30     47.39 o 
  -3   3  15        1.61       41.17     24.08 o 
  -2   3  15     1125.51     1093.91     59.74 o 
  -1   3  15     4833.12     4937.20    186.74 o 
   0   3  15      158.95      116.93     30.96 o 
   1   3  15     4285.43     4262.74    253.44 o 
   2   3  15     1202.93     1063.28    101.86 o 
   3   3  15       20.87       17.73     41.30 o 
   4   3  15      746.35      654.82     78.08 o 
   5   3  15     1775.28     1705.36    137.27 o 
   6   3  15      263.32      202.82     54.53 o 
   7   3  15     3157.94     2914.85    226.18 o 
   8   3  15      153.53      114.31     51.94 o 
   9   3  15      155.23       61.02     51.07 o 
  10   3  15      286.51      322.08     66.87 o 
  -9   4  15      197.23      141.22     40.61 o 
  -8   4  15     1271.15     1115.11     81.44 o 
  -7   4  15       95.32      107.92     37.65 o 
  -6   4  15     4068.77     3756.09    195.01 o 
  -5   4  15       53.35       49.11     33.78 o 
  -4   4  15      526.87      532.85     42.95 o 
  -3   4  15      113.13       98.10     27.14 o 
  -2   4  15     1415.77     1499.29     75.45 o 
  -1   4  15      304.95      328.11     44.10 o 
   0   4  15     5657.26     5807.94    286.72 o 
   1   4  15      473.19      470.97     46.67 o 
   2   4  15     1330.84     1401.63    122.02 o 
   3   4  15      100.50       39.31     42.68 o 
   4   4  15      409.84      455.81     68.97 o 
   5   4  15       32.62        8.58     43.70 o 
   6   4  15     4032.86     3926.87    275.09 o 
   7   4  15      142.54      179.62     53.62 o 
   8   4  15     1283.68     1200.50    114.34 o 
   9   4  15      162.98      252.06     58.92 o 
  -9   5  15      208.41      187.29     43.22 o 
  -8   5  15      184.77      126.51     40.36 o 
  -7   5  15     1859.95     1798.63    110.94 o 
  -6   5  15      438.14      405.26     50.53 o 
  -5   5  15     2101.48     2044.63     97.78 o 
  -4   5  15      520.67      640.61     61.24 o 
  -3   5  15      148.67      151.36     28.35 o 
  -2   5  15      464.12      450.02     48.85 o 
  -1   5  15     2978.66     3096.87    157.23 o 
   0   5  15      136.66      132.70     33.69 o 
   1   5  15     2800.07     2785.96    155.59 o 
   2   5  15      512.15      501.18     49.03 o 
   3   5  15       88.70      110.56     32.73 o 
   4   5  15      542.31      586.05     77.31 o 
   5   5  15     2005.30     2052.23    164.90 o 
   6   5  15      483.95      494.07     71.05 o 
   7   5  15     1946.20     1893.17    153.95 o 
   8   5  15      194.24      203.84     40.54 o 
   9   5  15      217.28      151.07     40.52 o 
  -9   6  15      935.05      887.79     73.40 o 
  -8   6  15      388.48      394.70     57.53 o 
  -7   6  15       48.93       18.74     29.19 o 
  -6   6  15     1537.77     1649.23     81.15 o 
  -5   6  15     1018.28     1146.78     69.66 o 
  -4   6  15      223.35      173.28     31.36 o 
  -3   6  15     1683.52     1724.15    108.52 o 
  -2   6  15      266.45      260.76     40.28 o 
  -1   6  15      545.22      561.46     51.76 o 
   0   6  15     3307.43     3311.78    173.68 o 
   1   6  15      435.18      465.32     43.27 o 
   2   6  15      319.72      344.44     37.65 o 
   3   6  15     1831.16     1914.79    109.02 o 
   4   6  15      181.32      210.49     39.00 o 
   5   6  15     1128.55     1311.91     69.27 o 
   6   6  15     1413.03     1325.82     93.46 o 
   7   6  15       54.15       46.31     35.35 o 
   8   6  15      477.29      342.85     48.07 o 
   9   6  15      895.14      917.41     72.07 o 
  -8   7  15      511.18      577.42     48.92 o 
  -7   7  15       80.34       89.50     31.32 o 
  -6   7  15      198.58      195.55     34.92 o 
  -5   7  15      470.71      526.64     44.98 o 
  -4   7  15     3503.20     3486.97    152.37 o 
  -3   7  15      147.60      162.12     36.40 o 
  -2   7  15     1627.68     1893.57    109.58 o 
  -1   7  15      359.15      330.16     43.43 o 
   0   7  15        3.98       37.44     29.96 o 
   1   7  15      462.80      447.50     41.37 o 
   2   7  15     1706.83     1815.81     93.42 o 
   3   7  15       92.57       69.73     29.06 o 
   4   7  15     3586.15     3662.67    152.27 o 
   5   7  15      491.53      522.66     44.26 o 
   6   7  15      143.14      190.75     33.21 o 
   7   7  15       23.95       51.88     59.78 o 
   8   7  15      480.17      531.80     95.21 o 
  -7   8  15      225.13      226.41     42.08 o 
  -6   8  15        6.27       -8.33     27.51 o 
  -5   8  15     1474.83     1590.11     83.19 o 
  -4   8  15       91.80      127.29     35.78 o 
  -3   8  15     1943.53     2272.03    176.22 o 
  -2   8  15       53.75       52.08     42.54 o 
  -1   8  15     1088.36     1187.97    113.72 o 
   0   8  15      117.42      138.93     47.31 o 
   1   8  15     1127.84     1227.39     91.26 o 
   2   8  15       26.98       -3.30     31.74 o 
   3   8  15     2004.60     2051.41    104.95 o 
   4   8  15       98.88       90.79     31.45 o 
   5   8  15     1489.41     1582.87    116.80 o 
   6   8  15       11.38       36.13     34.78 o 
   7   8  15      240.39      241.31     36.69 o 
  -7   9  15      197.11      200.82     36.27 o 
  -6   9  15      192.95      169.86     33.96 o 
  -5   9  15      259.29      284.24     44.58 o 
  -4   9  15     1781.85     1978.10    157.23 o 
  -3   9  15       98.73       39.06     45.54 o 
  -2   9  15     1562.90     1504.56    139.15 o 
  -1   9  15      572.17      498.13     71.46 o 
   0   9  15       65.20       87.30     35.45 o 
   1   9  15      665.20      591.07     61.05 o 
   2   9  15     1524.07     1695.33     87.40 o 
   3   9  15      128.57      132.80     32.15 o 
   4   9  15     1705.13     1781.98     95.01 o 
   5   9  15      237.85      207.37     37.31 o 
   6   9  15      157.03      123.56     39.02 o 
   7   9  15      193.13      212.51     44.50 o 
  -6  10  15     1257.49     1432.13    129.31 o 
  -5  10  15      320.90      396.02     67.78 o 
  -4  10  15       90.13       55.67     45.61 o 
  -3  10  15      714.01      769.45     86.76 o 
  -2  10  15      233.27      257.16     58.16 o 
  -1  10  15      274.74      185.88     50.16 o 
   0  10  15     1579.11     1612.33    109.96 o 
   1  10  15      175.70      117.04     39.25 o 
   2  10  15      348.42      337.24     49.11 o 
   3  10  15      670.86      620.33     65.78 o 
   4  10  15       98.09       64.72     39.35 o 
   5  10  15      349.34      350.22     43.65 o 
   6  10  15     1243.32     1324.18     80.62 o 
  -4  11  15       84.33       99.72     47.29 o 
  -3  11  15      135.10      229.28     54.64 o 
  -2  11  15       39.43       -9.25     41.24 o 
  -1  11  15     1467.39     1442.52    134.52 o 
   0  11  15      210.06      238.70     44.22 o 
   1  11  15     1589.06     1697.26    109.81 o 
   2  11  15       64.36      103.29     36.41 o 
   3  11  15      131.57      186.21     64.03 o 
   4  11  15       99.59       79.44     40.17 o 
  -2  12  15      479.94      621.60     75.10 o 
  -1  12  15      198.07      224.07     53.37 o 
   0  12  15     1617.33     1557.06    188.24 o 
   1  12  15      171.18      190.96     43.28 o 
   2  12  15      440.45      426.06     90.03 o 
   0   0  16     2594.92     2605.55    137.85 o 
   1   0  16       62.59       47.75     21.25 o 
   2   0  16     2085.20     2186.23     84.99 o 
   3   0  16       51.52       98.50     22.83 o 
   4   0  16      612.98      645.83     38.81 o 
   5   0  16        2.42        9.55     21.27 o 
   6   0  16     2474.74     2594.18     97.49 o 
   7   0  16      236.07      276.60     33.45 o 
   8   0  16     1808.21     1757.54     83.58 o 
   9   0  16       18.69       -3.28     25.25 o 
  -9   1  16       79.02       32.70     27.87 o 
  -8   1  16      423.42      464.83     51.16 o 
  -7   1  16     2793.42     2801.87    120.05 o 
  -6   1  16      194.47      188.87     31.43 o 
  -5   1  16     1309.79     1311.21     70.64 o 
  -4   1  16      419.78      427.99     32.17 o 
  -3   1  16       88.97      104.15     22.93 o 
  -2   1  16      614.84      582.14     36.74 o 
  -1   1  16     2837.85     2805.91    105.38 o 
   0   1  16       18.99      -12.18     19.30 o 
   1   1  16     2958.50     2915.90    105.74 o 
   2   1  16      609.06      598.31     36.76 o 
   3   1  16      116.86      103.59     26.40 o 
   4   1  16      424.02      386.89     35.38 o 
   5   1  16     1354.96     1457.74     70.31 o 
   6   1  16      217.54      243.93     30.67 o 
   7   1  16     2677.83     2704.51    179.49 o 
   8   1  16      383.71      332.92     66.57 o 
   9   1  16       95.74      137.19     56.71 o 
  -9   2  16     1013.46     1056.76     78.00 o 
  -8   2  16      685.43      658.11     58.81 o 
  -7   2  16       49.12       42.58     28.19 o 
  -6   2  16     1369.11     1427.83     71.08 o 
  -5   2  16      492.58      529.38     42.03 o 
  -4   2  16      110.61      117.49     28.30 o 
  -3   2  16     3536.85     3380.96    146.28 o 
  -2   2  16     1012.78      978.60     67.06 o 
  -1   2  16      177.36      162.84     29.03 o 
   0   2  16     1989.53     1904.97     88.30 o 
   1   2  16      249.25      235.26     30.25 o 
   2   2  16      995.31     1007.00     70.10 o 
   3   2  16     3765.54     3719.54    189.81 o 
   4   2  16      108.32       93.30     30.87 o 
   5   2  16      566.65      486.71     72.39 o 
   6   2  16     1287.58     1126.85    119.76 o 
   7   2  16       87.08      137.75     51.21 o 
   8   2  16      660.53      601.24     80.21 o 
   9   2  16     1157.83     1095.22    108.71 o 
  -9   3  16      166.64       80.54     37.82 o 
  -8   3  16      853.95      771.48     65.49 o 
  -7   3  16      166.83      182.31     39.23 o 
  -6   3  16      176.34      131.22     41.35 o 
  -5   3  16      409.73      378.98     47.00 o 
  -4   3  16     2373.90     2241.89    127.47 o 
  -3   3  16      173.19      192.64     77.62 o 
  -2   3  16     2675.19     2442.09    134.04 o 
  -1   3  16      483.05      416.69     47.54 o 
   0   3  16        9.45       -0.12     42.00 o 
   1   3  16      524.82      475.64     68.68 o 
   2   3  16     2548.94     2472.68    189.15 o 
   3   3  16      148.26      127.96     49.51 o 
   4   3  16     2535.61     2374.21    180.28 o 
   5   3  16      470.80      335.61     64.44 o 
   6   3  16      166.05      166.85     53.18 o 
   7   3  16      214.15      164.71     54.51 o 
   8   3  16      894.71      782.12     91.76 o 
   9   3  16      139.13       57.74     51.67 o 
  -8   4  16        9.13       -0.96     35.32 o 
  -7   4  16      172.88      146.13     40.37 o 
  -6   4  16       10.97       19.92     35.24 o 
  -5   4  16     1753.06     1619.96    101.73 o 
  -4   4  16      410.77      388.90     47.58 o 
  -3   4  16     3389.78     3322.83    270.06 o 
  -2   4  16      176.28      219.23     39.65 o 
  -1   4  16     1020.78      947.62    101.15 o 
   0   4  16       48.35       21.82     44.89 o 
   1   4  16      925.23     1004.26    102.62 o 
   2   4  16      248.84      277.59     57.19 o 
   3   4  16     3543.39     3325.75    243.39 o 
   4   4  16      279.83      273.10     61.18 o 
   5   4  16     1779.78     1672.93    141.38 o 
   7   4  16      204.98      190.08     57.57 o 
   8   4  16       21.86       49.86     50.15 o 
  -8   5  16      470.15      412.96     54.01 o 
  -7   5  16      260.61      306.24     47.77 o 
  -6   5  16       79.46       51.88     37.37 o 
  -5   5  16      161.93      177.29     41.63 o 
  -4   5  16     2002.04     2051.57    116.61 o 
  -3   5  16      123.25       77.17     28.73 o 
  -2   5  16     1860.09     1893.52     92.62 o 
  -1   5  16     1234.10     1349.30    124.16 o 
   0   5  16      114.98       98.38     35.04 o 
   1   5  16     1221.86     1323.25    141.47 o 
   2   5  16     1855.57     1979.14    114.38 o 
   3   5  16       72.58       74.30     48.36 o 
   4   5  16     2030.99     1817.63    159.28 o 
   5   5  16      184.94      225.90     58.69 o 
   6   5  16      119.43       89.65     51.75 o 
   7   5  16      187.23      227.64     60.56 o 
   8   5  16      493.25      508.97     76.28 o 
  -7   6  16      116.90      123.55     41.89 o 
  -6   6  16     1344.48     1305.52     91.59 o 
  -5   6  16      560.91      601.21     49.16 o 
  -4   6  16      305.36      245.28     41.76 o 
  -3   6  16      814.75      873.70     58.42 o 
  -2   6  16      468.76      427.77     70.16 o 
  -1   6  16      931.08      895.92    145.65 o 
   0   6  16     3411.42     3387.72    179.09 o 
   1   6  16      980.63     1033.90     72.33 o 
   2   6  16      492.85      526.25     52.62 o 
   3   6  16      895.94     1016.61    139.62 o 
   4   6  16      299.84      292.92     43.72 o 
   5   6  16      621.84      608.81     81.45 o 
   6   6  16     1315.54     1378.52    127.15 o 
   7   6  16      114.31      107.74     54.65 o 
  -7   7  16     1360.31     1518.26     99.29 o 
  -6   7  16       11.95       31.67     30.22 o 
  -5   7  16     1988.97     2229.21    104.35 o 
  -4   7  16      211.79      209.12     34.63 o 
  -3   7  16       69.49       52.96     33.99 o 
  -2   7  16      219.99      240.60     41.37 o 
  -1   7  16     2421.49     2779.18    148.50 o 
   0   7  16      168.62      149.42     47.96 o 
   1   7  16     2352.86     2622.82    148.32 o 
   2   7  16      179.27      166.57     37.83 o 
   3   7  16       44.52       -9.79     45.89 o 
   4   7  16      254.23      259.36     42.84 o 
   5   7  16     1877.31     2062.78    126.46 o 
   6   7  16       39.21       13.92     49.72 o 
   7   7  16     1258.18     1384.92     94.92 o 
  -6   8  16     2153.13     2374.68    173.11 o 
  -5   8  16       47.79       43.83     30.56 o 
  -4   8  16      408.31      461.59     43.18 o 
  -3   8  16       10.71       33.48     33.56 o 
  -2   8  16      670.77      747.80     62.36 o 
  -1   8  16      179.89      196.67     39.40 o 
   0   8  16     3544.79     3986.83    296.73 o 
   1   8  16      159.78      170.07     43.04 o 
   2   8  16      589.27      584.02     65.94 o 
   3   8  16        3.64       24.89     43.25 o 
   4   8  16      343.53      365.23     68.97 o 
   5   8  16       24.86      -19.85     27.35 o 
   6   8  16     2232.47     2485.12    113.34 o 
  -5   9  16     1296.30     1481.89     82.94 o 
  -4   9  16      403.07      494.98     76.51 o 
  -3   9  16       35.60       41.78     46.44 o 
  -2   9  16      343.03      381.86     64.34 o 
  -1   9  16     1708.02     1874.95    144.02 o 
   0   9  16       64.20       62.86     45.01 o 
   1   9  16     1499.73     1432.16    109.17 o 
   2   9  16      283.67      277.97     49.79 o 
   3   9  16       37.27       22.70     36.25 o 
   4   9  16      444.37      469.43     53.78 o 
   5   9  16     1331.16     1586.64    100.56 o 
  -4  10  16      293.35      326.14     65.43 o 
  -3  10  16      807.02      807.70     93.84 o 
  -2  10  16      227.06      280.91     58.18 o 
  -1  10  16      415.32      473.56     72.56 o 
   0  10  16     1073.25     1261.31    120.25 o 
   1  10  16      403.60      457.61     57.55 o 
   2  10  16      249.45      214.44     45.97 o 
   3  10  16      783.11      767.75     74.33 o 
   4  10  16      316.54      374.68     45.10 o 
  -1  11  16      269.16      249.06     58.17 o 
   0  11  16       25.79       30.44     43.61 o 
   1  11  16      246.73      268.46     48.46 o 
   1   0  17      274.19      305.34     29.44 o 
   2   0  17      145.35      177.15     28.83 o 
   3   0  17     5108.35     5145.35    177.16 o 
   4   0  17      190.22      188.48     26.64 o 
   5   0  17      413.69      433.25     32.90 o 
   6   0  17        4.10       -5.48     25.80 o 
   7   0  17       71.81       48.60     27.82 o 
   8   0  17       17.62       11.01     26.67 o 
  -8   1  17      988.94     1148.10     65.06 o 
  -7   1  17      620.04      622.26     46.18 o 
  -6   1  17       88.87       83.85     28.79 o 
  -5   1  17      109.02       55.71     27.56 o 
  -4   1  17     2143.04     2135.92     95.48 o 
  -3   1  17      168.60      171.53     30.40 o 
  -2   1  17     2751.73     2634.80    118.74 o 
  -1   1  17      778.07      742.44     40.86 o 
   0   1  17       55.08       41.15     21.92 o 
   1   1  17      686.04      630.73     39.12 o 
   2   1  17     2913.92     2818.55    102.42 o 
   3   1  17      137.74      125.24     24.37 o 
   4   1  17     2044.67     2010.04     81.07 o 
   5   1  17      110.83       86.34     34.52 o 
   6   1  17       91.40       93.17     34.60 o 
   7   1  17      567.58      564.78     79.60 o 
   8   1  17     1004.09     1067.61    112.32 o 
  -8   2  17      515.87      519.12     54.86 o 
  -7   2  17      170.77      223.34     42.33 o 
  -6   2  17      795.65      730.08     62.39 o 
  -5   2  17      577.13      551.57     78.63 o 
  -4   2  17      378.81      347.60     36.35 o 
  -3   2  17     1464.12     1410.00     72.76 o 
  -2   2  17     1214.15     1194.56     64.94 o 
  -1   2  17      651.75      629.94     47.71 o 
   0   2  17     1678.46     1625.25     80.17 o 
   1   2  17      805.25      835.00     49.97 o 
   2   2  17     1064.28     1092.55     63.19 o 
   3   2  17     1489.14     1293.69    126.26 o 
   4   2  17      339.64      275.25     61.16 o 
   5   2  17      536.21      539.33     75.52 o 
   6   2  17      745.33      743.98     88.93 o 
   7   2  17      186.84      221.00     59.01 o 
   8   2  17      615.56      616.94     82.89 o 
  -7   3  17     2010.38     1965.86    111.32 o 
  -6   3  17       92.12       93.56     37.13 o 
  -5   3  17     1280.56     1185.28     82.98 o 
  -4   3  17      396.53      391.17     48.78 o 
  -3   3  17       34.97        9.61     32.75 o 
  -2   3  17      547.14      560.59     59.02 o 
  -1   3  17     2321.98     2197.36    125.35 o 
   0   3  17       55.29       13.34     32.66 o 
   1   3  17     2245.42     2328.65    178.39 o 
   2   3  17      538.32      442.62     72.54 o 
   3   3  17       14.92       15.86     46.19 o 
   4   3  17      367.23      312.06     62.18 o 
   5   3  17     1136.70     1116.48    113.23 o 
   6   3  17      145.99      164.89     56.81 o 
   7   3  17     1794.18     1594.31    153.04 o 
  -7   4  17       49.82       46.47     37.20 o 
  -6   4  17     2268.63     2225.17    124.46 o 
  -5   4  17        5.43       14.10     34.69 o 
  -4   4  17      362.56      364.50     48.94 o 
  -3   4  17       78.05       94.43     36.81 o 
  -2   4  17     1077.45     1094.55    111.03 o 
  -1   4  17      109.01       47.60     34.31 o 
   0   4  17     3059.83     3072.72    230.08 o 
   1   4  17      187.32       64.35     51.07 o 
   2   4  17     1089.70     1093.43    110.68 o 
   3   4  17       72.87      101.58     49.27 o 
   4   4  17      371.92      421.13     69.71 o 
   5   4  17        0.29       13.66     48.70 o 
   6   4  17     2175.38     1930.90    169.76 o 
   7   4  17       96.92       91.12     53.26 o 
  -7   5  17      793.68      720.95     65.75 o 
  -6   5  17      170.36      118.03     42.24 o 
  -5   5  17     1679.77     1749.87    107.64 o 
  -4   5  17      232.56      239.69     44.20 o 
  -3   5  17      136.05       94.73     46.44 o 
  -2   5  17      377.77      319.94     46.40 o 
  -1   5  17     1811.60     1847.25    150.72 o 
   0   5  17      118.07      105.58     53.47 o 
   1   5  17     1793.72     1638.09    147.51 o 
   2   5  17      425.16      383.13     66.47 o 
   3   5  17       84.88       90.32     52.40 o 
   4   5  17      230.25      187.28     58.66 o 
   5   5  17     1567.09     1676.53    147.21 o 
   6   5  17      173.13      171.57     58.07 o 
   7   5  17      732.57      677.80     88.69 o 
  -6   6  17      807.11      822.88    101.60 o 
  -5   6  17      642.48      609.70     63.07 o 
  -4   6  17      218.48      229.88     45.80 o 
  -3   6  17      971.13      955.98     75.50 o 
  -2   6  17      182.43      183.68     33.59 o 
  -1   6  17      371.00      314.83     45.87 o 
   0   6  17     1958.86     2124.38    285.21 o 
   1   6  17      289.59      225.20     42.33 o 
   2   6  17      146.76      115.94     54.32 o 
   3   6  17     1033.20      981.87    105.70 o 
   4   6  17      220.64      271.24     61.73 o 
   5   6  17      705.64      739.66     87.84 o 
   6   6  17      889.05      736.15     94.56 o 
  -5   7  17      201.31      193.73     46.03 o 
  -4   7  17     1942.14     2061.03    100.13 o 
  -3   7  17       81.58       71.23     30.54 o 
  -2   7  17     1014.15     1166.12     81.06 o 
  -1   7  17      268.23      276.95     44.56 o 
   0   7  17       25.93       50.38     47.98 o 
   1   7  17      188.57      165.96     54.62 o 
   2   7  17      907.82      991.27     79.15 o 
   3   7  17      101.73      128.05     41.15 o 
   4   7  17     1855.06     1922.81    167.52 o 
   5   7  17      164.12      169.20     61.42 o 
  -4   8  17       49.68       43.12     31.00 o 
  -3   8  17     1251.34     1308.82     75.22 o 
  -2   8  17       17.56       48.42     35.38 o 
  -1   8  17      577.47      703.92     62.48 o 
   0   8  17        1.49       -0.45     32.72 o 
   1   8  17      550.26      561.50     58.45 o 
   2   8  17       29.53       43.12     34.60 o 
   3   8  17     1368.87     1409.57     92.31 o 
   4   8  17       30.34       22.18     35.74 o 
  -3   9  17       20.61        5.71     34.15 o 
  -2   9  17      662.87      793.01     94.67 o 
  -1   9  17      354.10      438.55     72.84 o 
   0   9  17      171.38      216.71     56.92 o 
   1   9  17      372.20      320.10     66.48 o 
   2   9  17      690.10      736.54     93.32 o 
   3   9  17       34.56       59.71     50.48 o 
   0   0  18     1714.12     1906.96    205.10 o 
   1   0  18       62.97       37.04     22.77 o 
   2   0  18     1230.17     1235.05     63.16 o 
   3   0  18      153.97      125.65     25.04 o 
   4   0  18      592.53      613.63     44.84 o 
   5   0  18        9.20      -15.99     26.08 o 
   6   0  18     1387.72     1479.78     75.20 o 
  -6   1  18      115.08      108.53     29.99 o 
  -5   1  18      665.07      611.55     46.24 o 
  -4   1  18      156.08      128.13     30.40 o 
  -3   1  18       60.29       60.24     28.18 o 
  -2   1  18      391.21      416.25     38.78 o 
  -1   1  18     1837.20     1747.11     87.60 o 
   0   1  18       41.99       10.37     28.50 o 
   1   1  18     2147.16     1925.71     88.28 o 
   2   1  18      328.08      341.61     36.50 o 
   3   1  18       40.98       18.60     26.26 o 
   4   1  18      207.37      213.02     32.12 o 
   5   1  18      652.36      639.39     76.96 o 
   6   1  18      153.36      105.89     38.10 o 
  -6   2  18      763.44      725.54     63.51 o 
  -5   2  18      173.48      175.46     61.06 o 
  -4   2  18      188.94      170.93     39.73 o 
  -3   2  18     1701.51     1668.99    104.20 o 
  -2   2  18      310.63      307.34     45.25 o 
  -1   2  18      133.51       95.24     35.45 o 
   0   2  18     1106.92     1033.72     75.68 o 
   1   2  18      144.26      125.90     38.00 o 
   2   2  18      291.41      281.11     60.98 o 
   3   2  18     1745.65     1792.38    104.86 o 
   4   2  18      134.78      167.25     39.45 o 
   5   2  18      220.40      266.88     59.84 o 
   6   2  18      839.15      759.54     92.25 o 
  -6   3  18      149.93      173.45     40.53 o 
  -5   3  18      253.10      176.87     41.62 o 
  -4   3  18     1334.58     1202.23     84.63 o 
  -3   3  18      172.04      158.54     40.33 o 
  -2   3  18     1542.02     1459.15     96.40 o 
  -1   3  18      148.51      128.60     38.51 o 
   0   3  18       82.21       50.48     35.36 o 
   1   3  18      120.35      122.57     38.79 o 
   2   3  18     1527.47     1581.73    121.85 o 
   3   3  18      142.16      148.07     56.72 o 
   4   3  18     1347.93     1187.54    116.72 o 
   5   3  18      265.34      273.68     61.73 o 
   6   3  18      139.73      150.72     55.67 o 
  -5   4  18      843.34      775.02     69.02 o 
  -4   4  18      115.13       99.09     89.68 o 
  -3   4  18     2062.29     1868.34    111.82 o 
  -2   4  18       98.66       91.16     39.68 o 
  -1   4  18      659.86      687.63     60.51 o 
   0   4  18       10.98       17.74     34.57 o 
   1   4  18      578.78      494.15     80.25 o 
   2   4  18      136.79      144.13     56.84 o 
   3   4  18     2206.90     1828.92    156.41 o 
   4   4  18       68.35       64.09     54.52 o 
   5   4  18      927.39      940.20    100.08 o 
  -5   5  18      223.75      224.36     45.40 o 
  -4   5  18     1779.18     1740.50    106.29 o 
  -3   5  18       74.71       58.78     38.93 o 
  -2   5  18     1041.13      995.44     77.06 o 
  -1   5  18      436.09      506.44     54.50 o 
   0   5  18       77.52      128.70     56.36 o 
   1   5  18      356.75      360.91     72.49 o 
   2   5  18     1118.95     1002.71    107.24 o 
   3   5  18       56.96       62.93     52.37 o 
   4   5  18     1866.63     1528.52    144.78 o 
   5   5  18      194.68      100.85     58.38 o 
  -4   6  18      197.46      223.37     46.12 o 
  -3   6  18      528.82      520.00     59.44 o 
  -2   6  18      393.55      402.94     52.76 o 
  -1   6  18      482.39      504.96     78.59 o 
   0   6  18     1092.85     1172.77    119.84 o 
   1   6  18      507.43      419.92     74.65 o 
   2   6  18      378.80      472.54     76.31 o 
   3   6  18      601.48      588.12     82.24 o 
   4   6  18      173.35      177.64     63.49 o 
  -3   7  18       27.51       22.78     39.42 o 
  -2   7  18      135.78       57.80     39.41 o 
  -1   7  18     1302.85     1521.46    136.85 o 
   0   7  18      149.67      100.81     58.61 o 
   1   7  18     1260.69     1328.05    133.21 o 
   2   7  18      133.35      117.22     56.77 o 
   3   7  18       10.32       23.81     54.91 o 
  -1   8  18       72.19       14.68     37.41 o 
   0   8  18     2502.11     2592.23    226.00 o 
   1   8  18       73.37       39.17     36.07 o 
   1   0  19      305.17      298.73     45.38 o 
   2   0  19       19.10       -2.01     33.28 o 
   3   0  19     2363.73     2515.77    137.91 o 
   4   0  19      155.97      160.75     39.64 o 
  -4   1  19     1091.50     1100.59     64.11 o 
  -3   1  19       52.51       64.71     28.82 o 
  -2   1  19     1300.67     1270.12     72.37 o 
  -1   1  19      323.24      294.57     35.09 o 
   0   1  19       96.03      110.57     30.28 o 
   1   1  19      253.00      234.22     33.94 o 
   2   1  19     1350.06     1462.62     89.61 o 
   3   1  19       39.52        7.08     34.28 o 
   4   1  19     1147.66     1146.58     89.67 o 
  -4   2  19      290.28      264.43     46.49 o 
  -3   2  19     1013.84      945.55     71.90 o 
  -2   2  19      680.65      551.31     68.47 o 
  -1   2  19      247.60      216.54     42.69 o 
   0   2  19      563.31      464.37     52.51 o 
   1   2  19      279.96      291.53     79.39 o 
   2   2  19      612.16      596.34     57.04 o 
   3   2  19      926.69      888.73     71.17 o 
   4   2  19      234.01      244.20     67.46 o 
  -4   3  19      256.50      207.26     44.78 o 
  -3   3  19       72.13      115.05     39.42 o 
  -2   3  19      176.70      156.21     41.94 o 
  -1   3  19     1296.76     1258.33     87.00 o 
   0   3  19      157.68      121.21     41.31 o 
   1   3  19     1305.81     1290.23     87.97 o 
   2   3  19      155.87      134.32     40.49 o 
   3   3  19       43.45      100.50     39.56 o 
   4   3  19      242.06      228.25     43.36 o 
  -3   4  19       31.31       66.69     39.18 o 
  -2   4  19      594.51      522.90     57.80 o 
  -1   4  19       47.43       18.76     38.74 o 
   0   4  19     2338.94     2158.16    125.42 o 
   1   4  19       84.79      105.51     40.62 o 
   2   4  19      525.82      538.06     93.27 o 
   3   4  19       20.65        0.51     51.68 o 
  -2   5  19      146.49      101.66     42.21 o 
  -1   5  19     1253.37     1134.83     84.30 o 
   0   5  19       43.87       34.65     38.50 o 
   1   5  19     1141.90     1181.70    120.30 o 
   2   5  19      153.08      103.09     59.15 o 
                                                 
